# Supplementary material for: Invariant Molecular Representations for Heterogeneous Catalysis
Source: J Chem Inf Model. 2024 Jan 10;64(2):327–39. doi: 10.1021/acs.jcim.3c00594 (PMC10806804; doi:10.1021/acs.jcim.3c00594)
Supplement: Supplementary file 2 — ci3c00594_si_002.zip [file ci3c00594_si_002.zip]

Archive with 4 entries (4 files):
- SI - IMR - 4 DFT data.csv
- __MACOSX/._SI - IMR - 4 DFT data.csv
- SI - IMR - BEEF data.csv
- __MACOSX/._SI - IMR - BEEF data.csv
