# Supplementary material for: Invariant Molecular Representations for Heterogeneous Catalysis
Source: J Chem Inf Model. 2024 Jan 10;64(2):327–39. doi: 10.1021/acs.jcim.3c00594 (PMC10806804; doi:10.1021/acs.jcim.3c00594)
Supplement: Supplementary file 2 — ci3c00594_si_002.zip [file ci3c00594_si_002.zip › SI - IMR - 4 DFT data.csv]

Species		Referenced Pt(111) dG Energies (eV), 800K
NAME	SMILES	Functional PBE-D3	Functional BEEF-vdW	Functional RPBE	Functional SCAN+rVV10
CH3CH2CH3	CCC	0.477748794	0.994342084	1.49787027	0.93025427
CH3CHCH3	C[CH]C	0.399370626	0.918152149	1.52449117	0.55615867
CH3CH2CH2	CC[CH2]	0.520217124	0.953468647	1.437067668	0.638065168
CH3CHCH2	CC=C	0.155981091	0.550940848	1.134270705	0.072421705
CH3CH2CH	CC[CH]	0.485612301	0.757642058	1.268931915	0.420902915
CH2CH2CH2	[CH2]C[CH2]	0.346061862	0.786421619	1.374981475	0.194182475
CH3CCH3	C[C]C	0.390472315	0.753542071	1.330841928	0.307622928
CH3CH2C	CC[C]	-0.362225981	-0.276177991	0.194282702	-0.582422798
CH2CH2CH	[CH2]C[CH]	0.440630026	0.663848016	1.197668708	0.088713208
CH2CHCH2	C=C[CH2]	0.266262087	0.514950077	1.091390769	-0.008394731
CH3CHCH	CC=[CH]	0.205311131	0.393159121	0.924229814	-0.076205686
CH3CCH2	C[C]=C	0.075745578	0.266983568	0.810934261	-0.247871239
CH3CHC	CC=[C]	-0.211235512	-0.170389289	0.30207224	-0.74823976
CH2CH2C	[CH2]C[C]	0.244981235	0.262847458	0.724228986	-0.200883014
CH2CHCH	C=C[CH]	0.252187538	0.334593761	0.87142529	-0.23098671
CHCH2CH	[CH]C[CH]	1.090922263	1.181198486	1.668930015	0.552188015
CH2CCH2	C=C=C	0.265905932	0.292632155	0.807323683	-0.217798317
CH3CCH	CC#C	-0.037522206	-0.021495983	0.470675546	-0.512476454
CH3CC	CC#[C]	0.507887604	0.27011206	0.676294425	-0.003944075
CH2CHC	C=C[C]	0.500500778	0.347805234	0.837607599	-0.112850901
CHCH2C	[CH]C[C]	1.501083522	1.274627979	1.738620343	0.928641843
CHCHCH	[CH]=C[CH]	0.234393873	0.162688329	0.647250693	-0.532477807
CH2CCH	C=C=[CH]	0.10142865	0.001513106	0.486025471	-0.624753029
CH2CC	C=C=[C]	0.54487585	0.28323854	0.72500174	-0.31332326
CHCHC	[CH]=C[C]	0.257944022	-0.196973288	0.274339912	-0.424685088
CCH2C	[C]C[C]	0.889418031	0.482620721	0.904093921	0.112158921
CHCCH	[CH]=C=[CH]	0.387550606	0.129133295	0.569946495	-0.461538505
CCHC	[C]C=[C]	0.709569684	0.186700607	0.595724642	-0.364576858
CHCC	[CH]=C=[C]	1.145877473	0.544568396	0.980672432	0.219600932
CCC	[C]=C=[C]	1.681294562	0.888353718	1.330878589	0.636080589
CH3CH3	CC	0.266025173	0.726711877	1.067126777	0.679450444
CH3CH2	C[CH2]	0.25682631	0.639791248	1.022186984	0.37453415
CH3CH	C[CH]	0.299039279	0.51957245	0.875029021	0.186489688
CH3C	C[C]	-0.449946184	-0.47342478	-0.173367373	-0.656423206
CH2CH2	C=C	0.089574564	0.374757735	0.754594307	-0.034755027
CH2CH	C=[CH]	0.127096568	0.229117972	0.565985379	-0.231060454
CH2C	C=[C]	-0.158147157	-0.23487752	0.064220723	-0.74112161
CHCH	C#C	0.068134576	-0.003105786	0.302072457	-0.480919877
CHC	C#[C]	0.743593099	0.42795097	0.701280048	0.132901215
CC	[C]#[C]	1.364676274	0.895892378	1.146062292	0.585956959
CH4	C	-0.083412895	0.249497224	0.413668838	0.273122171
CH3	[CH3]	0.17457258	0.483450932	0.687873382	0.221230215
CH2	[CH2]	0.350866871	0.476093457	0.649476743	0.187437076
CH	[CH]	-0.291793989	-0.37796917	-0.256655049	-0.611681216
C	[C]	0.182768535	-0.020058413	0.090506544	-0.383846122
H	[H]	-0.077835701	0.268716066	0.20189523	0.03874173
