# Supplementary material for: Invariant Molecular Representations for Heterogeneous Catalysis
Source: J Chem Inf Model. 2024 Jan 10;64(2):327–39. doi: 10.1021/acs.jcim.3c00594 (PMC10806804; doi:10.1021/acs.jcim.3c00594)
Supplement: Supplementary file 2 — ci3c00594_si_002.zip [file ci3c00594_si_002.zip › SI - IMR - BEEF data.csv]

CH3CH2CH3	CH3CHCH3	CH3CH2CH2	CH3CHCH2	CH3CH2CH	CH2CH2CH2	CH3CCH3	CH3CH2C	CH2CH2CH	CH2CHCH2	CH3CHCH	CH3CCH2	CH3CHC	CH2CH2C	CHCH2CH	CH2CHCH	CH2CCH2	CH3CCH	CH3CC	CH2CHC	CHCHCH	CHCH2C	CH2CCH	CH2CC	CHCHC	CCH2C	CHCCH	CCHC	CHCC	CCC	CH3CH3	CH3CH2	CH3CH	CH3C	CH2CH2	CH2CH	CH2C	CHCH	CHC	CC	CH4	CH3	CH2	CH	C	H
-0.08175959	-0.114542607	-0.110678204	-0.133955203	-0.016974923	-0.200073773	-0.081765655	0.165128165	-0.066469167	-0.146308087	0.027989754	0.019558191	0.20052767	0.181891008	0.15153091	0.041550329	0.02910587	0.18215515	0.225659125	0.205657433	0.178472222	0.292091177	0.169241816	0.301330524	0.143499307	0.462963389	0.334601569	0.52858301	0.266344648	0.42104905	-0.029054773	-0.163050065	-0.023308134	0.127889738	-0.169149056	-0.010278849	0.15968318	0.124480085	0.269948253	0.427618201	-0.054187028	-0.16810779	-0.020846283	0.09958534	0.173405757	-0.060123501
-0.187188249	-0.250653309	-0.186160896	-0.210475397	-0.216854012	-0.220002166	-0.254519711	-0.178750697	-0.209475223	-0.21710143	-0.19319188	-0.193036583	-0.149167867	-0.178593081	-0.229266968	-0.180145835	-0.172013004	-0.137727041	-0.067088985	-0.138618912	-0.148502206	-0.234084405	-0.131877314	-0.086259259	-0.073017802	-0.181416983	-0.106073688	-0.116799342	-0.116710895	-0.049241405	-0.153004971	-0.180244255	-0.180791545	-0.14254013	-0.154966715	-0.14937332	-0.110170011	-0.108510783	-0.134886884	-0.073204326	-0.087062906	-0.122018333	-0.132803361	-0.122510161	-0.064016765	-0.090627534
-0.004306381	-0.020581974	-0.063677878	-0.156396624	-0.129206293	-0.172966398	-0.170966382	-0.168813725	-0.238936056	-0.265323419	-0.215920992	-0.225243506	-0.244757921	-0.290778451	-0.325617161	-0.305568053	-0.320966187	-0.254029869	-0.233761676	-0.296672835	-0.370785641	-0.303533628	-0.367662789	-0.388674157	-0.22916675	-0.350008622	-0.409876775	-0.391065068	-0.393740219	-0.350191381	0.068300364	-0.05625313	-0.120100928	-0.159894098	-0.172138891	-0.232053489	-0.25059492	-0.263180757	-0.308387665	-0.306253499	0.030088998	-0.077622739	-0.11778704	-0.166050153	-0.171226452	-0.08181754
0.074486823	0.062892565	0.015361324	-0.038473309	0.097594523	-0.056982407	0.096443832	0.153037548	-0.01268129	-0.042811391	-0.006924834	-0.009126856	0.046403207	0.094296771	0.058502486	-0.04993628	-0.054863755	-0.037461121	0.023493805	0.036847915	-0.072202975	0.271289914	-0.076025751	-0.084455871	0.050963606	0.245723469	-0.046275241	0.123672593	0.132724483	0.083599631	0.093810516	0.073663536	0.107946593	0.187899937	-0.027969227	0.012603689	0.069368277	-0.003034226	0.210609796	0.125382384	0.073676376	0.044979347	0.097745318	0.21800625	0.167314708	0.004716363
0.053159829	0.143736567	0.111550338	0.187326181	0.141265814	0.194209126	0.178610379	0.103860457	0.200005997	0.238578769	0.186024521	0.190397427	0.172951218	0.168395092	0.24449006	0.23749908	0.21936797	0.19803042	0.155264028	0.2014936	0.256221949	0.184685016	0.238928967	0.24708883	0.161466666	0.178711202	0.235667902	0.200039514	0.197407132	0.195756297	0.049318763	0.081812063	0.121555514	0.069168117	0.149259662	0.150513075	0.134544103	0.168868995	0.125346403	0.153047059	-0.006051131	0.060443927	0.085113192	0.041677948	0.022632593	0.07457032
-0.00028956	0.023680452	-0.006036212	-0.016230907	-0.019369691	-0.023410916	-0.010483478	-0.097956621	-0.055952699	-0.015800314	-0.067234491	-0.069243481	-0.086784861	-0.122884342	-0.075238777	-0.076208259	-0.090376192	-0.095826566	-0.051386862	-0.080437172	-0.103879234	-0.039448158	-0.118273909	-0.101684778	0.007805163	-0.112581428	-0.153255184	-0.121136244	-0.030795765	-0.017331219	0.013306622	0.011704827	-0.02368567	-0.096398523	-0.023452347	-0.073128791	-0.086434835	-0.084289058	-0.094677086	-0.075530962	-0.000911742	-0.012193443	-0.036345398	-0.091429623	-0.073218716	-0.055729325
-0.259062896	-0.01203924	-0.010897185	0.161274636	0.267732153	0.203711542	0.335277076	0.458949774	0.436297504	0.325083533	0.440276271	0.447307681	0.571055264	0.65290713	0.707763505	0.571879788	0.620164113	0.611518953	0.651544737	0.700501003	0.765486393	0.765200743	0.754517088	0.811970315	0.705627867	0.995878724	0.944090257	1.085348256	0.82731607	0.910515199	-0.219057981	-0.032382219	0.268180419	0.474131826	0.150150156	0.428544799	0.538343683	0.5607591	0.681703359	0.740657698	-0.248524952	-0.031778547	0.215661394	0.430963891	0.467347158	0.0494977
0.015901689	0.105649653	0.046116599	0.071654956	0.145333139	0.065904344	0.139693004	0.224025456	0.144756288	0.034439763	0.207677964	0.203007971	0.228267059	0.221341437	0.240914942	0.162438664	0.207887458	0.265064392	0.200564268	0.200534143	0.235813572	0.233269815	0.23191026	0.247174545	0.183865072	0.361872209	0.305289408	0.405825006	0.152200395	0.258841947	0.054478178	-0.024400497	0.105531169	0.162556588	-0.021785565	0.116159491	0.138635884	0.145939378	0.141396706	0.21794266	-0.05657488	-0.082089295	0.038265206	0.087912326	0.119628875	0.027568753
0.297315179	0.469907952	0.282179673	0.319160407	0.462136315	0.352293013	0.559140702	0.252133752	0.335179123	0.384640044	0.278792578	0.270999089	0.121190472	0.201450671	0.335023607	0.175756814	0.246843344	0.090979703	0.20932421	0.179247822	0.042093535	0.60491915	0.027908188	-0.073149082	0.483633899	0.402288892	-0.117435583	0.141942807	0.393493106	0.306649457	0.321129135	0.402992772	0.428712335	0.323166086	0.290086316	0.241002831	0.132520751	0.114770605	0.255662313	0.092162798	0.167798199	0.278889861	0.314475666	0.313938061	0.128768178	0.098356047
0.731745366	0.749922384	0.64495322	0.693424784	0.6069947	0.839646175	0.732881028	0.231644012	0.632935472	0.682341564	0.487225632	0.471777881	0.023964845	0.194633205	0.289498798	0.31125599	0.460015957	0.131218243	0.052956315	0.038722168	0.03986874	0.191714355	0.063584728	-0.272006258	0.280670056	-0.104108606	-0.308875192	-0.421302942	-0.108870561	-0.341483664	0.488409263	0.713467874	0.491622019	0.257015366	0.644321782	0.411916884	0.021527764	0.108372829	-0.15435838	-0.479247999	0.394388149	0.590429278	0.381551588	0.182716495	-0.18129475	0.246466363
-0.242540253	-0.426615946	-0.270460561	-0.273596934	-0.343185566	-0.313751232	-0.396597237	-0.258467869	-0.267460852	-0.231214459	-0.233149988	-0.22320185	-0.086786598	-0.167134867	-0.191268239	-0.12535202	-0.155345023	-0.068882157	0.013838863	-0.053164341	0.015950386	-0.239754095	0.011783685	0.186930447	-0.078964813	-0.132245688	0.115639535	0.089623007	0.040355511	0.178718504	-0.279947029	-0.316388171	-0.312404769	-0.265772139	-0.201731245	-0.175521102	-0.047194646	-0.036894428	-0.070093159	0.148499239	-0.131017711	-0.203428963	-0.220729967	-0.237447826	-0.052172054	-0.111984001
0.622587122	0.541254362	0.422207412	0.287036807	0.221806467	0.338583003	0.200093938	-0.007522498	0.092871714	0.064946511	0.048125503	0.017757522	-0.308927716	-0.237555945	-0.304647903	-0.225384265	-0.152152823	-0.280694541	-0.440787838	-0.450089381	-0.521290943	-0.377852155	-0.484760638	-0.771923449	-0.377959856	-0.625046612	-0.783467044	-0.907025884	-0.739232168	-0.918629759	0.488273469	0.445466991	0.133702963	-0.042066687	0.189013366	-0.045632474	-0.345956833	-0.334842376	-0.535251199	-0.81064255	0.397548717	0.307520234	0.079840533	-0.094858928	-0.349829363	0.090282021
0.234579391	0.312068489	0.282265163	0.374670127	0.267135455	0.45273682	0.369311126	0.098458212	0.365768944	0.415012048	0.284555414	0.290997313	0.097141264	0.150742648	0.23941466	0.288311431	0.319385099	0.165963007	0.050409421	0.114056315	0.201006295	0.043202682	0.198930532	0.054477105	0.099227429	-0.064231559	0.061522268	-0.122437417	-0.016987609	-0.1476648	0.124587508	0.278557486	0.220636447	0.080743687	0.344317004	0.251071707	0.072596084	0.142212286	-0.044758897	-0.173163157	0.079862395	0.245109424	0.161922185	0.043615425	-0.071444041	0.154539056
-0.495592139	-0.405064684	-0.297854285	-0.22692529	-0.103542518	-0.23307999	-0.145519188	0.268620574	0.050396663	-0.090710525	0.100558511	0.109904996	0.374860457	0.437265245	0.35408893	0.232275868	0.278130377	0.346619674	0.469108788	0.466047215	0.502521282	0.541324509	0.510299211	0.681685166	0.434858356	0.865847774	0.793024342	1.023538015	0.745471093	0.883492693	-0.403605825	-0.298416859	-0.032716286	0.3315039	-0.148731253	0.180665446	0.424493813	0.373589738	0.658388321	0.79738383	-0.278763651	-0.20396668	0.041539472	0.364668338	0.507303261	-0.036749573
0.056064981	0.023239144	0.031575485	0.053287601	0.034172859	0.029966837	0.05087975	0.019763303	0.044254426	0.105241991	0.038296192	0.048213648	0.07985813	0.060500128	0.112329153	0.089993923	0.054266108	0.051638239	0.046806255	0.088884698	0.117719506	0.133781747	0.094027029	0.15019112	0.022008048	0.096809674	0.115136323	0.133163137	0.186844376	0.158383925	0.019755602	0.024263306	0.028297795	-0.004729921	0.051348346	0.042866457	0.07816159	0.067612659	0.130922488	0.164143047	0.031245258	0.028283727	0.028812553	0.013366119	0.060600031	0.046714943
-0.027971312	-0.080102684	-0.093780213	-0.166849249	-0.185937313	-0.172459291	-0.177796907	-0.278575789	-0.289885238	-0.279319123	-0.292177879	-0.291693182	-0.319007423	-0.399712683	-0.429679892	-0.327370234	-0.4021076	-0.322061222	-0.360375696	-0.378007601	-0.427782773	-0.579130353	-0.42755726	-0.487892894	-0.409960464	-0.658973449	-0.480434978	-0.658900772	-0.641798782	-0.659901377	-0.002316153	-0.101335412	-0.175917054	-0.2915758	-0.173258149	-0.293404447	-0.337534705	-0.327908236	-0.485428833	-0.529226192	-0.040040132	-0.100557962	-0.191250262	-0.292872065	-0.270686231	-0.102740711
0.350198253	0.444971488	0.323965195	0.317667	0.305023949	0.37886209	0.367806977	0.101021689	0.254136094	0.244264626	0.196690241	0.180873799	-0.042222	0.013470825	0.058448275	0.072876743	0.110969299	0.004631136	-0.065303645	-0.057145596	-0.105770346	-0.001007203	-0.10169344	-0.299876388	0.050535335	-0.175352839	-0.283986426	-0.349755503	-0.241949094	-0.356334289	0.282785092	0.351925035	0.239344612	0.097147535	0.241466752	0.119957009	-0.083987489	-0.043149735	-0.196272425	-0.385201202	0.168960183	0.236404029	0.147934963	0.037019101	-0.126373261	0.074904832
0.577601035	0.568507045	0.400965917	0.29968959	0.353206143	0.356691663	0.387033441	0.06515464	0.17635991	0.193975056	0.093812342	0.068281865	-0.217365023	-0.123593251	-0.100802269	-0.139808344	-0.072890099	-0.233225066	-0.191555426	-0.248994183	-0.418773392	0.07316151	-0.412906249	-0.637849526	0.03045003	-0.255385593	-0.698411738	-0.58976616	-0.268651868	-0.436691684	0.473810858	0.517597318	0.283600919	0.114207601	0.250588028	0.040494913	-0.198119563	-0.212603052	-0.235641877	-0.507109499	0.37605462	0.367490569	0.208831382	0.09448783	-0.150981917	0.070547539
-0.331712205	0.013287177	-0.052463636	0.138207535	0.141066463	0.178313504	0.282021384	0.013302762	0.237644845	0.350424512	0.162706568	0.183555315	0.15088628	0.140016363	0.325310407	0.297552937	0.311228545	0.158827074	0.249951209	0.278073983	0.309042187	0.334830812	0.289902157	0.29835167	0.477957958	0.276627535	0.278564541	0.290845797	0.522004315	0.477373074	-0.190389807	0.025561798	0.190626076	0.090979996	0.182860601	0.209871125	0.177942142	0.220985806	0.257613863	0.22050681	-0.249404064	0.025106335	0.121983846	0.126271791	0.141781472	0.012159361
0.046530998	0.243215282	0.175145638	0.353033284	0.460826654	0.348347909	0.527753336	0.522865393	0.556164797	0.560489387	0.563961032	0.562449889	0.642798977	0.720176595	0.874236631	0.659612167	0.725446288	0.656947459	0.759711068	0.789131564	0.819426734	1.114712056	0.789472058	0.903086957	0.906181344	1.215785525	0.902051821	1.222264475	1.155534369	1.239385212	0.030079674	0.177987084	0.417129253	0.515689503	0.306067956	0.508746491	0.606348164	0.615530579	0.837231275	0.94089669	-0.04388964	0.114758832	0.337245676	0.47221882	0.454536543	0.111802959
0.176947495	0.253606714	0.141721108	0.080256724	0.098961767	0.06815091	0.059725427	0.080564686	0.003938054	-0.013342807	0.00467905	-0.011827792	-0.064833454	-0.034467552	-0.088575429	-0.08059351	-0.119483919	-0.101742624	-0.16909697	-0.113366275	-0.206426458	-0.032048037	-0.199312704	-0.294783852	-0.173576851	-0.123957272	-0.263421708	-0.274776933	-0.219732644	-0.316105372	0.23956364	0.16694372	0.094884013	0.077123223	0.026144713	-0.033218749	-0.086124389	-0.109079453	-0.065827766	-0.201178614	0.150748688	0.093014281	0.074596691	0.072244149	-0.041796495	0.054501507
0.395071205	0.274055457	0.289685918	0.305288462	0.196627098	0.336132599	0.189929069	0.06932176	0.243821717	0.315829272	0.200607596	0.186886039	0.016309339	0.098607735	0.105650489	0.145792803	0.217847794	0.065608659	0.028786003	0.026074879	0.057653783	0.083937383	0.082005569	-0.003176643	0.070362845	-0.021135261	-0.077530654	-0.130702356	0.050630558	-0.038384118	0.227753839	0.302820414	0.140463522	0.061472772	0.303117665	0.178912038	0.039383756	0.076480144	-0.011709796	-0.087853314	0.2643781	0.283346209	0.153709205	0.04785461	-0.112098851	0.132583023
0.07495866	0.12871203	0.11402228	0.130642641	0.069478299	0.176606639	0.070709863	0.010707178	0.118343847	0.088269569	0.096026628	0.090056114	-0.041939926	-0.010958565	-0.028285397	0.050887458	0.08930233	0.025847397	-0.06356905	-0.057792953	-0.021805561	-0.173881555	0.000729245	-0.117848365	-0.04045326	-0.194340612	-0.0852093	-0.227538842	-0.217716616	-0.266474543	0.070901255	0.097246446	0.052668062	0.005153138	0.105844548	0.065899402	-0.062914318	-0.012089666	-0.178287151	-0.265193283	0.032836153	0.076280367	0.027853836	-0.031522079	-0.108456967	0.046292087
0.090054304	0.213688095	0.174380201	0.255214636	0.195731583	0.316835257	0.265636162	0.095214637	0.277503526	0.299300235	0.220209934	0.220341094	0.091993305	0.14200609	0.208457606	0.21375996	0.264569026	0.14181077	0.104957583	0.120945097	0.169003953	0.12820629	0.173449666	0.082686831	0.189822455	0.082165987	0.080579501	0.018615238	0.090516323	0.039970978	0.056636272	0.189415708	0.174804078	0.107528892	0.240404731	0.200960639	0.085301765	0.132412674	0.029790345	-0.042337163	0.021394571	0.163910112	0.138049225	0.08241637	-0.026482945	0.094337118
0.43478189	0.259628257	0.21488554	0.112655919	0.123023446	0.126099129	0.126950996	-0.087216333	-0.019948428	0.045293268	-0.066333823	-0.076363065	-0.247050274	-0.209556173	-0.20636155	-0.201165514	-0.181567677	-0.267545187	-0.225526488	-0.276503527	-0.382814814	-0.110402472	-0.3804596	-0.489821217	-0.145548515	-0.355314316	-0.574711644	-0.540755421	-0.278623788	-0.40022587	0.315350909	0.286993755	0.082722821	-0.056864532	0.121301655	-0.071075697	-0.204781929	-0.221870104	-0.242136317	-0.388348226	0.308910021	0.236800056	0.071941316	-0.043840317	-0.169064743	0.045257295
0.556136488	0.638023284	0.467438433	0.419481513	0.589512767	0.522290116	0.661679022	0.456266885	0.469084819	0.352662166	0.400268219	0.377363985	0.097324994	0.313901079	0.278913401	0.136605313	0.312727527	0.091982868	0.096013858	0.069314589	-0.084301132	0.499665453	-0.04710643	-0.352601373	0.328174458	0.335297061	-0.264840331	-0.067812338	0.052900261	-0.144704674	0.456791063	0.591567985	0.520065896	0.539684689	0.372406897	0.344658326	0.108449933	0.071382923	0.157566364	-0.219874032	0.330681388	0.435889886	0.408632619	0.491947887	0.160281226	0.181964503
-0.472536208	-0.617692897	-0.465240894	-0.552610159	-0.639861792	-0.590848482	-0.713297001	-0.574788317	-0.643975865	-0.610200664	-0.620619327	-0.608742245	-0.492586027	-0.61769075	-0.728812223	-0.551898	-0.634960149	-0.513839009	-0.471161624	-0.530971631	-0.524439467	-0.881657428	-0.506433037	-0.41806126	-0.604608583	-0.8308462	-0.44830486	-0.655903397	-0.62852764	-0.571207287	-0.371571214	-0.468255482	-0.539742085	-0.531093956	-0.433712438	-0.500987657	-0.414961371	-0.424024009	-0.517070258	-0.419669927	-0.208999645	-0.319444994	-0.409295579	-0.446808339	-0.264384241	-0.206775561
-0.846781237	-0.79913516	-0.496753544	-0.289349129	-0.369269141	-0.323326828	-0.481666285	0.147240296	0.050546042	-0.005601791	0.117348261	0.12332212	0.530370748	0.56849687	0.469630463	0.474151203	0.505819956	0.594890846	0.770444461	0.746256091	0.943065879	0.517749717	0.972368993	1.327303527	0.648880292	1.057595564	1.374093065	1.458596764	1.136551205	1.429728857	-0.773939039	-0.569990957	-0.259112716	0.201740526	-0.129811315	0.254224651	0.619585553	0.655014136	0.830951666	1.226457784	-0.468686802	-0.333455548	-0.063302489	0.245823305	0.466521712	-0.096380359
0.034548611	0.190512255	0.076276973	0.0638053	0.203170069	0.102093992	0.228996329	0.162281652	0.12221247	0.049504411	0.099443287	0.087407119	0.021633741	0.084997632	0.089001526	0.006379956	0.057867955	0.009219312	0.089197588	0.047768895	-0.070785143	0.259364314	-0.065638657	-0.16017276	0.259928939	0.201071672	-0.113757686	0.04702683	0.097869553	0.070487991	0.10708304	0.154506598	0.201926479	0.228713524	0.048012486	0.083073153	0.028868351	0.010027083	0.092807194	-0.038425879	0.016470918	0.0765291	0.138115667	0.215186269	0.119744473	-0.014845363
-0.006374839	-0.135079098	-0.066039869	-0.097852302	0.018230567	-0.121562656	-0.04167653	0.219954198	0.026631176	-0.078108678	0.077164734	0.069563085	0.217552244	0.270096007	0.195113376	0.083251829	0.124385297	0.197430989	0.298523764	0.250696183	0.224274723	0.396792298	0.226855099	0.332044391	0.267821725	0.554813942	0.369897158	0.601318294	0.403200879	0.514036732	-0.075712133	-0.080929163	0.004992155	0.221566272	-0.082290056	0.084819561	0.23107328	0.183481486	0.363394277	0.462879272	0.000701158	-0.063237061	0.039641614	0.21255789	0.265907868	-0.046235508
-1.13967448	-1.046726892	-0.828134854	-0.735456522	-0.773925638	-0.840999791	-0.865059516	-0.348067109	-0.586614997	-0.600176759	-0.468875686	-0.438699312	0.040000482	-0.145607366	-0.221242043	-0.132455581	-0.268005842	0.006521623	0.079189986	0.103298837	0.239379221	-0.34255153	0.235150828	0.606995607	-0.160174071	0.088935185	0.662930752	0.570388549	0.248881014	0.51797336	-0.846346838	-0.91977012	-0.605057797	-0.341614207	-0.609404346	-0.327407303	0.072739787	0.058838336	0.183569565	0.578471684	-0.664980516	-0.687768504	-0.451254654	-0.25068343	0.176051093	-0.264457384
0.554111346	0.507707629	0.342139093	0.221963198	0.25095154	0.255450364	0.284985556	-0.100140059	0.014451644	0.075829273	-0.042960989	-0.065204696	-0.365206218	-0.334844234	-0.300604985	-0.289038368	-0.241293045	-0.370982446	-0.369664835	-0.441615304	-0.603706538	-0.233364773	-0.590983681	-0.824434402	-0.190897649	-0.574814283	-0.907474361	-0.900577413	-0.577839886	-0.729816362	0.494635436	0.432256359	0.185514611	-0.075298941	0.167461616	-0.107841106	-0.368709715	-0.369056132	-0.49038643	-0.741550044	0.35466234	0.293925399	0.096550147	-0.100270997	-0.344488841	0.028895747
0.354248747	0.248616019	0.230354348	0.140740358	0.144662101	0.193827491	0.124325612	0.078607952	0.092777867	-0.008945594	0.087629826	0.066992942	-0.110204719	-0.033206487	-0.112805214	-0.087231684	-0.00516236	-0.046164445	-0.131027814	-0.178323123	-0.208756722	-0.189525908	-0.176043099	-0.358179105	-0.139518999	-0.231907559	-0.31013585	-0.37067554	-0.450381693	-0.49503493	0.242693865	0.21565902	0.079984085	0.067390172	0.092572942	0.024442714	-0.136466418	-0.114995297	-0.284970339	-0.420855291	0.210729832	0.158014287	0.053710839	-0.000944981	-0.15415188	0.042803757
-0.187826264	-0.245354568	-0.147688135	-0.131129279	-0.200584635	-0.161545517	-0.255404062	-0.04187423	-0.111211138	-0.134327633	-0.064852591	-0.060743527	0.06569257	0.026231703	-0.031743964	0.030871688	-0.017314882	0.08221877	0.000690729	0.05048807	0.143619778	-0.171545475	0.148912962	0.234065431	-0.167743777	-0.010913664	0.273903085	0.146370509	-0.044023639	0.02137656	-0.182101207	-0.231636733	-0.185119923	-0.100672893	-0.128441309	-0.056218884	0.040592493	0.054009125	0.012686888	0.13246203	-0.119434356	-0.16456358	-0.131795902	-0.101607326	-0.005678528	-0.03950599
0.017613001	0.0577129	0.070585808	0.122954574	0.05181673	0.159880517	0.071749148	0.026290852	0.138024731	0.137529493	0.111048158	0.107726745	0.044254344	0.071380311	0.071222347	0.125907017	0.149518446	0.10013919	0.066231433	0.06835429	0.114389128	-0.038193279	0.128347698	0.077030238	0.078735584	-0.023500161	0.088003579	-0.016559552	-0.009214284	-0.021127785	-0.019022655	0.05932554	0.044031851	0.029714983	0.122406251	0.102436963	0.039801983	0.086259747	-0.030909662	-0.053954892	-0.013438688	0.066894422	0.040712212	0.005189504	-0.045243727	0.046517435
0.280747594	0.494822724	0.334499478	0.40440212	0.437573101	0.480031973	0.544744239	0.196872392	0.402566766	0.472568498	0.295949118	0.284759326	0.05702693	0.174914281	0.272723694	0.221081678	0.28851779	0.061160791	0.117315714	0.13124	0.028092539	0.403038318	0.035818701	-0.150484857	0.388856701	0.170043582	-0.171490494	-0.104631541	0.233049319	0.0559774	0.27117522	0.466750431	0.413044869	0.284956641	0.397482022	0.283478015	0.090443504	0.111869742	0.135576173	-0.12152271	0.16528867	0.362665247	0.325001523	0.284405249	0.040386768	0.129235829
0.365664543	0.443222612	0.368141069	0.436286044	0.414716072	0.494412345	0.484132212	0.284133716	0.462606086	0.515101736	0.380250851	0.37688784	0.210601605	0.328845519	0.409667273	0.346711843	0.409661187	0.21483898	0.195408398	0.25279791	0.258347018	0.494055356	0.252983531	0.142341865	0.333545255	0.346799645	0.119430573	0.177448706	0.38101822	0.22802312	0.250072379	0.425561144	0.363476464	0.298493312	0.411511077	0.356194677	0.22205394	0.234223317	0.280789546	0.121409113	0.214466626	0.351972598	0.314192222	0.291030768	0.117401772	0.185836461
-0.212559492	-0.359453806	-0.247502232	-0.312168752	-0.318139762	-0.34492092	-0.380660914	-0.155661807	-0.311746485	-0.386302891	-0.239282463	-0.232868946	-0.124834707	-0.177484219	-0.275531706	-0.245198685	-0.229596313	-0.131766198	-0.198329621	-0.213930706	-0.147561055	-0.374549858	-0.126465441	-0.060370901	-0.358501292	-0.200614809	-0.018064007	-0.071438795	-0.306867623	-0.211675444	-0.20278934	-0.314956785	-0.29680714	-0.196709065	-0.292922372	-0.215469577	-0.131713761	-0.161213765	-0.180447922	-0.071986716	-0.116885407	-0.239808172	-0.233005154	-0.182685093	-0.06687726	-0.102379429
0.460908551	0.675051742	0.482342143	0.521211262	0.593944525	0.683570384	0.764480656	0.219798574	0.518916414	0.53599295	0.357989255	0.34863364	-0.086520215	0.107564312	0.190358864	0.147929633	0.313634117	-0.047039892	-0.022512305	-0.052376056	-0.184265057	0.257054893	-0.149872671	-0.539989488	0.342895076	-0.07362987	-0.514857257	-0.505390854	-0.091589278	-0.384005631	0.410263142	0.668585952	0.553160362	0.366032483	0.529781498	0.347359741	-0.031829112	0.001244317	-0.088943892	-0.556884116	0.263923548	0.537412722	0.417258223	0.347720094	-0.034539409	0.197312085
0.67683173	0.828615518	0.610673167	0.622446908	0.763303547	0.731011834	0.854422167	0.548075371	0.679657127	0.592605775	0.605757359	0.580142307	0.268211382	0.462911054	0.55310299	0.370551858	0.533234073	0.313018898	0.30807469	0.287239705	0.182687638	0.755464741	0.183880152	-0.078477352	0.576130949	0.558795753	-0.046018912	0.197121799	0.296661781	0.16432941	0.556746749	0.691976375	0.643010558	0.577238192	0.509350098	0.479213721	0.226458482	0.238937506	0.255239093	-0.021354839	0.362978917	0.489119416	0.486360753	0.480638851	0.158030218	0.217965728
-0.004164656	-0.204162756	-0.166822335	-0.314034822	-0.269866078	-0.321168305	-0.288841083	-0.311334699	-0.414512132	-0.421620613	-0.412334044	-0.401583346	-0.401175482	-0.453377917	-0.529464359	-0.482355911	-0.531361074	-0.456816705	-0.426480405	-0.478526496	-0.560565727	-0.541757905	-0.56202007	-0.585592079	-0.503262326	-0.633293505	-0.599523025	-0.648406823	-0.598655398	-0.637710825	-0.002689111	-0.130936983	-0.235411815	-0.273620957	-0.253624525	-0.353010211	-0.349815272	-0.400754906	-0.412015762	-0.462695424	0.046183255	-0.081654292	-0.190750293	-0.224574592	-0.163364613	-0.075141199
0.321104044	0.223878852	0.175356877	0.083733539	0.003360927	0.113279117	0.027443608	-0.186891623	-0.095736882	-0.091618568	-0.115726758	-0.121209354	-0.314354859	-0.345386011	-0.365975492	-0.256515357	-0.265823732	-0.281521538	-0.439016848	-0.434718423	-0.444005831	-0.595864649	-0.431667487	-0.608286832	-0.493563954	-0.750299453	-0.610751817	-0.843131788	-0.80745837	-0.901741989	0.237187608	0.147585155	-0.048109301	-0.239279867	0.020697678	-0.17579571	-0.364670665	-0.336966379	-0.600137564	-0.732985951	0.164915939	0.095134806	-0.09071819	-0.282496139	-0.372050668	0.02757208
-0.417489673	-0.304088063	-0.190572538	-0.03364439	-0.012963077	-0.028985899	-0.026813914	0.324595142	0.229052476	0.129068752	0.269133251	0.276918212	0.506015578	0.569420559	0.516824962	0.460549946	0.490025195	0.54401794	0.583113707	0.622727954	0.735103036	0.530333297	0.749965887	0.898052486	0.506440682	0.886017782	1.011797055	1.079777978	0.767448956	0.909801209	-0.377925014	-0.243710264	0.034043183	0.341072395	0.014475133	0.311323379	0.513419937	0.527691178	0.656662912	0.820447281	-0.288930465	-0.144007507	0.085516885	0.33136378	0.415858837	0.033539177
-0.016141751	0.02572758	-0.049743082	-0.110587446	0.006845825	-0.109971563	0.00450939	-0.06291143	-0.126619014	-0.147526042	-0.120619613	-0.128756006	-0.159255474	-0.161418934	-0.152919774	-0.217621629	-0.182868493	-0.181826316	-0.058317332	-0.155775326	-0.280202988	0.018743323	-0.277645903	-0.298911061	0.068446275	-0.047301751	-0.328436089	-0.156500016	-0.085512636	-0.042935854	0.07566293	0.018993723	0.021277171	0.003160332	-0.097058997	-0.117698604	-0.131585191	-0.159812869	-0.099009359	-0.12927554	0.021505772	-0.01613213	-0.00179524	0.009795897	-0.033953485	-0.077898284
-0.143722325	-0.14746633	-0.150468171	-0.173973367	-0.162086719	-0.186749981	-0.141332405	-0.219859608	-0.221860626	-0.193603972	-0.217534114	-0.20949114	-0.188407083	-0.261764135	-0.237491	-0.204830595	-0.249782886	-0.201836154	-0.174434182	-0.197150568	-0.223356183	-0.283624988	-0.234643859	-0.211047484	-0.177695474	-0.324366291	-0.231788111	-0.275348185	-0.240249702	-0.220235681	-0.088674369	-0.139036299	-0.137509946	-0.206948256	-0.154372387	-0.196619111	-0.181028632	-0.18328551	-0.223553476	-0.196816609	-0.09570338	-0.119297986	-0.139717634	-0.18731935	-0.103040746	-0.084728972
-0.758607661	-0.573873589	-0.415506473	-0.20897651	-0.341635593	-0.222805839	-0.344108599	-0.155775375	-0.049217148	-0.002008321	-0.024397182	-0.001981298	0.221028414	0.12786093	0.189607165	0.280726126	0.231056537	0.304226469	0.362328675	0.369232518	0.560510453	-0.008910815	0.553018026	0.788367678	0.292265364	0.280945796	0.78341444	0.647518545	0.496624454	0.703534282	-0.596387097	-0.493068565	-0.248822814	-0.14269961	-0.122400926	0.05143425	0.239778744	0.326170358	0.247511855	0.556860543	-0.483381602	-0.327345441	-0.168990428	-0.121170039	0.107491297	-0.089860492
-0.125495109	-0.025063834	-0.068349437	-0.019950367	-0.000545573	-0.049725296	0.036066779	-0.054212474	-0.027002175	0.086600545	-0.058186116	-0.049982291	0.013956406	-0.018825234	0.058678698	0.031026781	-0.036930737	-0.047447813	0.066186982	0.082477991	0.027392686	0.190743679	0.000835628	0.07444577	0.155797934	0.101617812	0.014517143	0.086929756	0.293136706	0.264857955	-0.046743844	-0.002731933	0.04299088	-0.009409935	0.019835263	-0.011421381	0.052301295	0.034429923	0.170666266	0.179111265	-0.058853191	0.001362849	0.038302724	0.045637436	0.068409794	-0.020837545
-0.290185354	-0.30767929	-0.244965256	-0.270603355	-0.315297168	-0.311674415	-0.385775308	-0.223294932	-0.29980578	-0.300776099	-0.261727772	-0.263415648	-0.16171647	-0.235136021	-0.300410107	-0.210832921	-0.257471264	-0.169066154	-0.171385847	-0.182750848	-0.16528595	-0.364631703	-0.15327174	-0.079849184	-0.240159437	-0.282716417	-0.078907434	-0.168792677	-0.211531039	-0.146520978	-0.205224499	-0.274453691	-0.270565793	-0.235635039	-0.245224843	-0.228824486	-0.155503939	-0.156306831	-0.181954797	-0.094788653	-0.148539775	-0.222150982	-0.215975686	-0.207053448	-0.102631301	-0.138408034
0.593280839	0.59339594	0.477765861	0.478946259	0.446241007	0.54952887	0.517293853	0.165296516	0.390066667	0.458416714	0.304826118	0.289748589	-0.018381898	0.101718914	0.175268608	0.146503738	0.247055918	0.015364246	-0.030383693	-0.028468805	-0.07429365	0.211225594	-0.058908975	-0.27927382	0.136330759	-0.041242976	-0.337003883	-0.331457554	-0.057124748	-0.23619895	0.449255413	0.54996779	0.36532547	0.184805552	0.436598755	0.247743897	-0.011665326	0.016985793	-0.072830491	-0.309987869	0.364724207	0.442399897	0.293778816	0.153020377	-0.13635651	0.18460271
0.285077048	0.061765027	0.074778148	-0.052417	0.019057293	-0.04371893	-0.020689531	0.038243381	-0.095768549	-0.197829783	-0.056326613	-0.064208153	-0.133170394	-0.090322911	-0.203428615	-0.226142686	-0.151043812	-0.127391501	-0.171958493	-0.240190706	-0.286364434	-0.195134517	-0.253501339	-0.347787853	-0.239993182	-0.173094867	-0.312434896	-0.277231412	-0.414673022	-0.407990696	0.196642465	0.057322248	-0.016466855	0.026346421	-0.06762461	-0.086767173	-0.143160576	-0.177944904	-0.22059004	-0.286501045	0.181306597	0.046217835	-0.019155034	-0.008925765	-0.101516673	0.024094975
0.091061279	-0.191388627	-0.076313471	-0.200930636	-0.302749638	-0.24734965	-0.443802359	-0.219803925	-0.308559577	-0.333799863	-0.253412821	-0.268123171	-0.21419395	-0.264021958	-0.38691412	-0.282090445	-0.32521617	-0.187804752	-0.226538441	-0.279089865	-0.251287028	-0.47248807	-0.240166377	-0.171793669	-0.415436804	-0.415805556	-0.221691619	-0.316774252	-0.440289133	-0.343745073	0.005677228	-0.160996087	-0.320116512	-0.285099434	-0.205090743	-0.265775825	-0.218602372	-0.212380764	-0.333704247	-0.194140921	0.113139811	-0.110747219	-0.220998006	-0.298987864	-0.242308905	-0.085160421
-0.023856331	0.073129296	0.062192117	0.164608809	0.237547011	0.144239598	0.232658187	0.409712674	0.320258183	0.279353047	0.357453326	0.352336534	0.471892231	0.546260272	0.563017466	0.430551238	0.470652993	0.469563296	0.496222062	0.54538966	0.573415229	0.717191299	0.573817269	0.660405298	0.503964627	0.885256149	0.710305801	0.898860635	0.74560222	0.808108563	-0.017088036	0.042685151	0.225301425	0.396405886	0.14112615	0.332175156	0.448679651	0.436924768	0.630535034	0.703422624	-0.037833564	0.029241977	0.20938313	0.374037465	0.349126717	0.083873053
0.318247931	0.374815938	0.279789882	0.258842162	0.271461229	0.377973754	0.368108464	-0.042716686	0.212297902	0.238777768	0.07969967	0.073709394	-0.263618377	-0.155874536	-0.121464485	-0.085252129	0.022979752	-0.231433108	-0.16770657	-0.243841416	-0.349981244	-0.089850875	-0.325764053	-0.594859664	0.109249218	-0.388027664	-0.625570923	-0.653743189	-0.261792509	-0.467865202	0.246046117	0.424603725	0.250654376	0.078760506	0.295805159	0.100341483	-0.191633632	-0.164601168	-0.286737972	-0.607600923	0.204054456	0.35349418	0.187281234	0.083591823	-0.12937284	0.084466264
0.154565808	0.240786308	0.145319162	0.120789574	0.205312864	0.152096117	0.217681407	0.175714522	0.158462761	0.071784637	0.148066715	0.137048755	0.074429135	0.111530449	0.127434334	0.053803267	0.088533405	0.07680368	0.089192573	0.06909644	0.013531301	0.22748762	0.000645723	-0.060871068	0.182163611	0.179605345	-0.031757088	0.102075542	0.06747133	0.067659812	0.141738642	0.16259374	0.164887153	0.173695528	0.055765543	0.089999284	0.040452991	0.029919176	0.058526271	-0.000912206	0.063573646	0.07130957	0.103993096	0.131518218	0.09848016	0.017104642
0.30408843	0.173130933	0.140783142	0.048358345	0.051238054	0.045938615	0.046672355	-0.078020441	-0.069085282	-0.025640337	-0.083014096	-0.084358089	-0.195855543	-0.189571212	-0.190505466	-0.187331717	-0.188232678	-0.224760342	-0.26096086	-0.265364738	-0.314755841	-0.17053188	-0.317015384	-0.397768812	-0.271279961	-0.330388741	-0.442813724	-0.456756035	-0.325259382	-0.426470537	0.249521643	0.167505864	0.025803191	-0.083119923	0.040008373	-0.0944904	-0.18517746	-0.208920056	-0.223226462	-0.326933925	0.226002555	0.135590023	0.018231552	-0.071571095	-0.150082898	0.048305749
0.243721392	0.153385139	0.169994781	0.098127158	-0.059460487	0.170312676	-0.065510289	-0.222746942	-0.047277053	-0.045983836	-0.10772926	-0.115610473	-0.38100384	-0.342707493	-0.429668771	-0.239194805	-0.194396347	-0.318616562	-0.49022906	-0.482776335	-0.451230446	-0.702232161	-0.404117812	-0.643120251	-0.512190783	-0.846831779	-0.631839506	-0.959711446	-0.816229632	-0.986332118	0.149871448	0.175302654	-0.080886305	-0.223258779	0.097472679	-0.110864283	-0.367992751	-0.320980058	-0.61757691	-0.834518532	0.17421288	0.169080236	-0.064992281	-0.23335222	-0.378539573	0.052720556
0.485867249	0.497628967	0.339367881	0.245874833	0.219982183	0.279692331	0.258788625	-0.080265563	0.041960187	0.121981719	-0.037250841	-0.052105894	-0.329620568	-0.288563246	-0.276817179	-0.224019415	-0.224971187	-0.362534737	-0.433446826	-0.411852511	-0.54285338	-0.269543949	-0.531581278	-0.778430258	-0.308829439	-0.612637333	-0.822438442	-0.921394112	-0.569837776	-0.809074595	0.446585399	0.430534687	0.181735659	-0.059128572	0.200148265	-0.073730765	-0.325805127	-0.332082015	-0.419894342	-0.726812747	0.329258031	0.312033456	0.11508394	-0.053653618	-0.290827849	0.088298935
-0.029965052	-0.172843379	-0.127707563	-0.256314671	-0.194890002	-0.264446344	-0.269650424	-0.110828377	-0.283281083	-0.364427372	-0.248574253	-0.256755698	-0.24167828	-0.221527047	-0.361841182	-0.348692712	-0.314449302	-0.273409637	-0.258730537	-0.311909388	-0.38319473	-0.301065183	-0.349414087	-0.385073591	-0.311875251	-0.266085941	-0.34757247	-0.317129545	-0.37413864	-0.375583886	-0.014918254	-0.103056378	-0.171185664	-0.073644181	-0.214267213	-0.2100377	-0.198449991	-0.250374069	-0.202385046	-0.25631816	0.051610066	-0.072854313	-0.1129444	-0.045040396	-0.052997321	-0.076885462
-0.303290318	-0.491417822	-0.334589045	-0.378722688	-0.51483987	-0.446868441	-0.609402834	-0.410585299	-0.460291611	-0.401538523	-0.408210292	-0.397964793	-0.232823034	-0.366988051	-0.422761797	-0.290819029	-0.392272618	-0.236010155	-0.238781231	-0.257587075	-0.173713073	-0.57116509	-0.180420885	0.002605401	-0.443308124	-0.470311882	-0.071184804	-0.224695992	-0.296757651	-0.172040837	-0.279355119	-0.411281008	-0.46425965	-0.452806667	-0.321091933	-0.349659749	-0.208372319	-0.201705796	-0.280839316	-0.045545573	-0.132230246	-0.281097178	-0.338174538	-0.406791307	-0.203673854	-0.130322748
0.498012865	0.361928702	0.286690087	0.158544643	0.134403277	0.222330425	0.17178332	-0.135622494	-0.01570608	-0.001113038	-0.089431924	-0.097782217	-0.37411475	-0.334144995	-0.358772711	-0.28674196	-0.272280322	-0.364884686	-0.432074464	-0.464204694	-0.557744751	-0.442608667	-0.547650184	-0.791772232	-0.383910502	-0.726749602	-0.818107142	-0.956590128	-0.7435779	-0.926069048	0.3737131	0.342709473	0.084017203	-0.11731055	0.13633178	-0.11781183	-0.362984889	-0.356550897	-0.547081612	-0.802194593	0.314486565	0.272141139	0.041436071	-0.135367052	-0.317700074	0.072320664
-0.19832427	-0.354599444	-0.358073067	-0.596634891	-0.595452593	-0.638787056	-0.66433992	-0.708397689	-0.844174581	-0.832262774	-0.823616336	-0.821222747	-0.828728205	-0.99793177	-1.112186151	-0.946773637	-1.063784651	-0.90153592	-0.878007265	-0.97521766	-1.120890188	-1.201883032	-1.117718051	-1.152961326	-0.95637887	-1.371741536	-1.20304269	-1.368361837	-1.238829711	-1.250935861	-0.058933756	-0.317152093	-0.521918926	-0.668935014	-0.547763217	-0.76201978	-0.785366224	-0.835761989	-0.958560339	-1.00148563	-0.037054997	-0.278645561	-0.462470953	-0.60111707	-0.473399931	-0.242655401
-0.858281914	-0.739282212	-0.57245452	-0.445257507	-0.48212444	-0.538265685	-0.567107049	-0.102167987	-0.26471106	-0.249574761	-0.178187057	-0.157294963	0.261380452	0.152949486	0.138656008	0.138500987	0.040771354	0.230886321	0.344523399	0.377077789	0.504590821	0.17783673	0.484103728	0.856205305	0.194752327	0.538625359	0.859536501	0.927584474	0.700675925	0.943907479	-0.644066218	-0.638893344	-0.356622942	-0.094745606	-0.349079438	-0.071445247	0.299788588	0.287442749	0.501988307	0.883541153	-0.477928715	-0.463932684	-0.219191166	-0.020230661	0.306893017	-0.145331944
0.184120468	0.307748846	0.235868784	0.298355071	0.287304902	0.347687897	0.336631395	0.208037584	0.345338292	0.329852795	0.301757435	0.298026284	0.200254893	0.246534937	0.328571915	0.290959711	0.312633597	0.244307034	0.221227158	0.244160179	0.268647412	0.323034297	0.24776935	0.19090275	0.307874334	0.261967322	0.193932515	0.224219354	0.244852796	0.216139942	0.134004467	0.232034343	0.238643844	0.191821729	0.238482537	0.242661077	0.161632943	0.201706861	0.149604865	0.109547012	0.063153078	0.161667418	0.175723459	0.140206605	0.084503806	0.097434413
0.303666208	0.354301422	0.243426948	0.234947952	0.269844247	0.240794298	0.325523737	0.113518184	0.176760627	0.231567406	0.142053179	0.138505368	0.037285786	0.061812518	0.15319456	0.078128953	0.074141024	0.008308386	0.002115911	0.032732202	-0.026371011	0.242247579	-0.0504309	-0.117839414	0.085977341	0.071452914	-0.154663515	-0.076940237	0.060019935	-0.031438587	0.269579065	0.281746001	0.224681717	0.10536705	0.182831647	0.096271793	0.016613204	0.006155435	0.047126851	-0.052300018	0.176747038	0.192418329	0.158488424	0.093669082	-0.004176104	0.081993235
0.06293319	0.065720601	0.043551931	0.016875243	-0.002346141	0.000457883	-0.019052853	0.006318818	-0.024343321	-0.060554775	0.006469925	0.004062886	0.014777279	-0.031207201	-0.02640253	-0.007345732	-0.056069556	0.034602673	-0.063004976	-0.031694741	-0.003866793	-0.136783401	-0.020531561	-0.024503572	-0.156381826	-0.117978617	0.002247221	-0.07146758	-0.220587427	-0.188726174	0.067491423	-0.029162399	-0.03337462	-0.067561905	-0.056517276	-0.05716435	-0.057380072	-0.040829389	-0.135182376	-0.092654271	0.005230282	-0.06338126	-0.062764161	-0.114704751	-0.078855452	-0.008698694
-0.276375255	-0.200623938	-0.136303397	-0.031673072	-0.092633115	-0.02010496	-0.050238182	-0.036164929	0.031717343	0.086214718	0.008250823	0.027181511	0.095967666	0.089223665	0.111806607	0.153243038	0.125456685	0.099984271	0.097943714	0.152818361	0.229327084	0.012196947	0.231919844	0.281961105	0.067280509	0.090867996	0.300535266	0.187009529	0.203349387	0.191062561	-0.231231845	-0.135021002	-0.03975124	-0.010202343	0.033795631	0.075164423	0.128035349	0.149568037	0.152577661	0.184961274	-0.177182898	-0.04929799	-0.007041191	0.029590455	0.071925001	0.026947458
0.571205444	0.803545013	0.531620867	0.562415539	0.679926813	0.632478968	0.819685015	0.363202269	0.528378932	0.526598784	0.45877943	0.441845294	0.158873755	0.24259067	0.410420366	0.273999332	0.341718519	0.18322874	0.154673702	0.163778821	0.047857863	0.514508862	0.024375432	-0.21371133	0.416288197	0.246810066	-0.206710355	-0.070592323	0.085050623	-0.046024775	0.529099796	0.597741382	0.572160165	0.358028447	0.419805159	0.315668693	0.073247921	0.099345082	0.04709921	-0.201337606	0.25075151	0.375292535	0.365420222	0.262953154	0.004224907	0.14796327
0.253215642	0.09238755	0.120969477	0.118066944	-0.009045095	0.055684237	-0.039794244	-0.096964698	-0.012525817	0.106302915	0.012150924	0.00653065	0.01488219	-0.060440607	0.010612064	0.052376589	-0.01367001	0.038557649	-0.013155305	0.004245357	0.067806965	-0.072089578	0.041202924	0.132583338	-0.115140704	-0.13209587	0.015669339	-0.054331711	-0.024648936	0.019620991	0.135639454	0.03994219	-0.068083091	-0.202545726	0.061998243	-0.048907862	-0.034838264	0.000778431	-0.100627921	0.047545801	0.14169932	0.027193835	-0.058897327	-0.23067564	-0.193908524	0.017446819
-0.434006268	-0.426886505	-0.286380266	-0.181908656	-0.302186716	-0.254612711	-0.352823379	-0.066652564	-0.111452762	-0.098897798	-0.033846829	-0.022771306	0.243479842	0.132234545	0.14226256	0.199824438	0.105425282	0.282649736	0.234184409	0.291610176	0.465640363	-0.036475072	0.44619659	0.692744817	0.022632787	0.24290213	0.702275186	0.589527659	0.292804127	0.492812305	-0.39433263	-0.43022781	-0.273924454	-0.161702832	-0.18706485	-0.031090273	0.191295482	0.233737741	0.192014785	0.518709144	-0.305614507	-0.326626264	-0.205845516	-0.174387377	0.063931886	-0.083730936
-0.992981284	-0.811823341	-0.634883563	-0.402307947	-0.342040985	-0.504912156	-0.348579881	0.138399046	-0.080593069	-0.092194246	0.031819401	0.07299557	0.633651659	0.512504229	0.585570065	0.465742388	0.348720396	0.599571451	0.726654953	0.803050919	0.989445551	0.629889966	0.937050116	1.407594905	0.540327878	1.134721069	1.473851719	1.630338976	1.188431525	1.511799619	-0.772897863	-0.745778843	-0.221016084	0.112793628	-0.319953003	0.125126819	0.62501729	0.610550018	0.915958068	1.404047998	-0.659233003	-0.552594164	-0.140974235	0.163433698	0.574553408	-0.1188936
0.620020254	0.629939353	0.431279557	0.324112263	0.544790934	0.385995049	0.584095931	0.349540407	0.314981876	0.243234972	0.264642835	0.239641489	-0.015910733	0.151578005	0.156530114	-0.024853601	0.114452068	-0.053127129	0.034944295	-0.044071293	-0.260937809	0.505092813	-0.248863914	-0.487290571	0.291077039	0.256315794	-0.481336135	-0.162401051	0.042007451	-0.114010464	0.553617687	0.574017878	0.474750379	0.435282411	0.27768797	0.203253323	0.006730837	-0.052432963	0.097599563	-0.216021287	0.40604506	0.403191529	0.365308698	0.403216506	0.108173356	0.127399961
-0.187615991	-0.225925149	-0.198001077	-0.262607615	-0.298057361	-0.287434939	-0.325040461	-0.329231256	-0.343616349	-0.308360881	-0.336601406	-0.328085938	-0.304530695	-0.396477331	-0.403906633	-0.339648618	-0.384193818	-0.337518932	-0.325586951	-0.35471631	-0.356896204	-0.447716851	-0.365939039	-0.322289504	-0.355042476	-0.496289119	-0.371357145	-0.42880696	-0.355896805	-0.341989325	-0.117718564	-0.191647517	-0.258044733	-0.322445151	-0.231940648	-0.296041828	-0.279820243	-0.29788603	-0.324513295	-0.280446831	-0.071832127	-0.154943059	-0.215453656	-0.275890452	-0.162924879	-0.106517612
-0.447343986	-0.323438012	-0.291925858	-0.237290683	-0.209144906	-0.268499383	-0.244337182	-0.115771712	-0.159104427	-0.127254766	-0.142756797	-0.140154539	0.004787018	-0.030697263	-0.02536135	-0.024056789	-0.052002634	-0.010730965	0.149760606	0.108122674	0.07765819	0.099300623	0.076565526	0.219282433	0.212112592	0.183462631	0.189152827	0.288219815	0.350977008	0.446587105	-0.278330795	-0.247647024	-0.126915234	-0.035885668	-0.156166525	-0.067855332	0.068969159	0.065651395	0.19353436	0.311754994	-0.21832448	-0.180406704	-0.070522029	0.018779419	0.131222407	-0.105683357
0.050597836	0.058140089	0.022195877	-0.009811588	-0.099030322	-0.052555947	-0.121272312	-0.202672327	-0.151783041	-0.063632796	-0.154054677	-0.161348264	-0.177784148	-0.260052651	-0.227796775	-0.150179706	-0.231813208	-0.189162034	-0.219515718	-0.205015858	-0.223030217	-0.289240236	-0.237882233	-0.225925688	-0.233341336	-0.402458514	-0.293569592	-0.39613969	-0.281310356	-0.292674006	0.074425328	0.002970754	-0.107208797	-0.24718558	-0.049399977	-0.180904826	-0.207088936	-0.189157019	-0.275531522	-0.252137098	0.043775351	-0.029731099	-0.110771396	-0.245747832	-0.23193598	-0.056946328
0.026001492	0.043805078	0.073290354	0.187033858	0.079498396	0.153010633	0.101996084	0.094952033	0.199600151	0.292177891	0.208640663	0.217039523	0.289926474	0.24677042	0.355552645	0.344824569	0.30365994	0.305371023	0.245750124	0.328186437	0.461081502	0.279703928	0.43045435	0.556612693	0.184004536	0.331635114	0.501921249	0.46813032	0.431358222	0.478283041	-0.045788534	-0.004535769	0.044007199	-0.000715069	0.141454068	0.171748797	0.236861039	0.270763827	0.264711282	0.423337046	-0.038773946	0.000436367	0.037181062	-0.016353956	0.054456145	0.060650785
-0.047795267	-0.035982282	-0.034711698	-0.041232621	-0.036587177	-0.033945101	-0.066286538	-0.012160397	-0.026535552	-0.069867794	-0.005797262	-0.011729896	-0.02254597	-0.028636946	-0.047254293	-0.040679631	-0.000813799	0.004821642	0.002183075	-0.040280811	-0.023584995	-0.059413013	-0.011102029	-0.011300955	0.017645576	-0.004938437	-0.010825374	0.008249507	-0.053823839	0.009871977	-0.02082467	-0.053047253	-0.040391277	-0.020924514	-0.053956474	-0.024140387	-0.036054147	-0.025917764	-0.069507556	-0.031176706	-0.03276504	-0.056429296	-0.041245059	-0.040043002	-0.043916354	-0.040173351
-0.271273508	-0.229716874	-0.123014762	0.003744331	0.057358276	-0.001847019	0.034592798	0.308325991	0.243342294	0.182152092	0.278182505	0.281157324	0.460141381	0.532751739	0.528212915	0.423543212	0.489998956	0.489676473	0.594055391	0.588143565	0.670675398	0.664518119	0.676499623	0.838120133	0.59754991	0.929183072	0.882383292	1.073346238	0.884880664	1.017767785	-0.274197476	-0.144572085	0.078570074	0.335483248	0.056416377	0.315305048	0.490144051	0.493206523	0.675414223	0.840426016	-0.171561389	-0.073303953	0.124573748	0.336306734	0.414999487	0.016562583
-0.670603241	-0.60177978	-0.494002268	-0.412058112	-0.337419099	-0.504837478	-0.364743925	-0.014751185	-0.248030941	-0.251896533	-0.171527458	-0.144762914	0.26128949	0.155611561	0.157536884	0.087133339	-0.026062649	0.177435604	0.29856526	0.340317064	0.392456993	0.26597723	0.355517008	0.675408093	0.178556904	0.5429952	0.71120508	0.845425796	0.621238091	0.805239965	-0.51099064	-0.536672473	-0.239317365	-0.018737235	-0.344053291	-0.083352425	0.275336488	0.220312404	0.498878387	0.785741515	-0.418076517	-0.415448812	-0.17206396	0.049041483	0.356891295	-0.142186364
-0.22313544	-0.238193835	-0.127702414	-0.07309434	-0.160619715	-0.053385686	-0.179658185	-0.061922372	-0.011518082	-0.052042737	0.004493711	0.005096666	0.057915491	0.047152268	0.01453888	0.085892313	0.098204192	0.142015019	0.128031061	0.098706287	0.199899106	-0.15857287	0.215218075	0.264400053	0.040054249	0.009745725	0.288907093	0.165412126	-0.010769886	0.102381079	-0.235600257	-0.192255778	-0.147036469	-0.067642739	-0.043835298	0.017851234	0.05718081	0.1154911	-0.036301512	0.091638779	-0.154197588	-0.111597752	-0.095127072	-0.09566468	-0.037338449	-0.033281177
0.25218361	0.227849754	0.129548133	0.000995108	0.066327363	0.060905405	0.078903579	-0.144510778	-0.111117057	-0.144487941	-0.161960815	-0.17713094	-0.419077584	-0.367899629	-0.431155583	-0.387361678	-0.317766522	-0.419337779	-0.386812233	-0.485267694	-0.645990352	-0.386925131	-0.610436616	-0.846195378	-0.235353543	-0.607924951	-0.848292738	-0.864840943	-0.638491187	-0.770037909	0.264605923	0.236766916	0.062174682	-0.052905125	0.015183165	-0.160367524	-0.375268225	-0.388251818	-0.484806356	-0.751565053	0.197173882	0.170297644	0.022545399	-0.052891868	-0.230623276	-0.007267037
-0.209240688	-0.217128459	-0.129751483	-0.030757046	-0.06694904	-0.08339005	-0.082623333	0.10630702	0.05968103	0.100866379	0.098457455	0.108002999	0.313648276	0.28803876	0.314939062	0.279829205	0.231876448	0.302186732	0.32681075	0.385665461	0.47801265	0.334514364	0.460652378	0.654069669	0.225871193	0.507900865	0.646142036	0.687422663	0.558750672	0.658138204	-0.220844618	-0.187006543	-0.050593506	0.064523654	-0.011685152	0.121180702	0.307508309	0.307641048	0.425950949	0.623894089	-0.145514539	-0.119578038	-0.003672353	0.080755084	0.202546025	0.002177707
0.482026325	0.432611172	0.322611426	0.256177864	0.24825997	0.266720436	0.274547954	0.046289549	0.125479029	0.152160235	0.099480432	0.088608283	-0.095435039	-0.083839642	-0.035214033	-0.044140321	-0.035762726	-0.0959409	-0.187418495	-0.171507415	-0.214028272	-0.047046136	-0.22586393	-0.36152907	-0.139685054	-0.254008355	-0.398247385	-0.416155268	-0.301819632	-0.410072738	0.380173327	0.32404663	0.168171529	-0.010018903	0.162059232	0.01174149	-0.150146753	-0.147087592	-0.236241165	-0.368333968	0.268279269	0.20578269	0.088364687	-0.054226469	-0.175380352	0.071613563
0.598430815	0.640334758	0.479038715	0.472594222	0.517754124	0.569365064	0.616469181	0.183979642	0.407803584	0.41679947	0.324866564	0.306809713	-0.067842634	0.056013541	0.125630698	0.092473713	0.245640338	-0.008186488	-0.03009099	-0.087203349	-0.176946557	0.160823126	-0.147900143	-0.441332003	0.225951713	-0.103912989	-0.464911022	-0.431483712	-0.163271694	-0.335650989	0.477385651	0.569184291	0.427555737	0.227284505	0.415190867	0.244011335	-0.078094196	-0.042222066	-0.181251214	-0.482372409	0.321898721	0.423287264	0.294026404	0.164156674	-0.133854405	0.155804312
0.275768443	0.100497897	0.10724785	0.014835201	0.014081369	0.018844547	-0.018673626	-0.052027739	-0.057285808	-0.05909428	-0.061913331	-0.068141085	-0.162813733	-0.137062481	-0.179175559	-0.174920792	-0.132243193	-0.174156809	-0.180818954	-0.222718349	-0.254863698	-0.131369007	-0.243637349	-0.297553342	-0.181838723	-0.226841617	-0.342160154	-0.30906673	-0.221547829	-0.274503928	0.177346804	0.125856538	-0.015572018	-0.051884913	0.015888285	-0.068198467	-0.140725645	-0.16489183	-0.170110438	-0.231637953	0.206729348	0.108402409	0.002092416	-0.047154302	-0.093826963	0.03446438
0.277713518	0.069502417	0.059359943	-0.108672321	-0.07745884	-0.105890466	-0.110638413	-0.128842341	-0.225137667	-0.30387381	-0.198722857	-0.199534372	-0.287292443	-0.313477939	-0.388905732	-0.36666102	-0.365430642	-0.302584616	-0.407164476	-0.434873604	-0.469190789	-0.464563005	-0.467832186	-0.562750898	-0.513582504	-0.542908608	-0.546020399	-0.597417832	-0.690991734	-0.728401299	0.202892546	0.026208896	-0.118528727	-0.177372246	-0.155798548	-0.240686589	-0.320584459	-0.356050234	-0.453449286	-0.522711634	0.17448372	-0.007134806	-0.128432188	-0.203296764	-0.199279679	-0.010647882
0.316892141	0.41105114	0.287206417	0.262718662	0.341684519	0.367784678	0.425011216	0.154588758	0.270931125	0.195545801	0.198414643	0.190877808	-0.071764472	0.034866798	0.049504372	0.015588129	0.122812643	-0.036721455	-0.058484121	-0.094825567	-0.174540532	0.06272942	-0.157029333	-0.407280088	0.11960909	-0.100910752	-0.356093776	-0.333736552	-0.22058559	-0.357739422	0.271023551	0.366063398	0.297848885	0.215424601	0.23052534	0.158183181	-0.071532602	-0.059496731	-0.149764434	-0.416258682	0.160453715	0.267062278	0.202396218	0.172448526	-0.017558683	0.104111127
-0.002475226	-0.162932724	-0.139021314	-0.293941289	-0.288432806	-0.293075054	-0.339671183	-0.316718316	-0.40807211	-0.455399907	-0.395495235	-0.396503376	-0.440109844	-0.484891895	-0.602762746	-0.513268424	-0.528041136	-0.463310198	-0.476343921	-0.544345118	-0.613059292	-0.662719059	-0.593393852	-0.65807121	-0.542737629	-0.723324036	-0.659245114	-0.748622625	-0.734560613	-0.752854975	0.011326426	-0.12301632	-0.262775073	-0.29188665	-0.26373624	-0.364644141	-0.409287723	-0.442220131	-0.52850432	-0.587961278	0.047541939	-0.095758879	-0.218625824	-0.268912785	-0.240214407	-0.086972121
0.643496054	0.635774193	0.453610715	0.294174381	0.330101327	0.401181645	0.36782651	-0.016661388	0.103423651	0.078318333	-0.00266731	-0.03260163	-0.476317176	-0.328986529	-0.413199538	-0.350898022	-0.239327301	-0.469258825	-0.537006875	-0.588544657	-0.795894894	-0.391356709	-0.736981667	-1.176604841	-0.325955938	-0.767868618	-1.155675706	-1.255123392	-0.891902082	-1.196193606	0.577764475	0.601405867	0.28008624	0.076654933	0.266247857	-0.039402301	-0.440003349	-0.444798383	-0.611286396	-1.111880035	0.446472453	0.454390176	0.197628671	0.057243467	-0.349437075	0.108005414
-0.23808983	-0.174731905	-0.139934022	-0.063402595	0.074503808	-0.062889665	0.09611658	0.265436083	0.136750647	0.050805625	0.174976585	0.185050553	0.342954682	0.384175545	0.386550528	0.248001283	0.301029606	0.336738444	0.444107253	0.417585467	0.429539672	0.532024755	0.427857561	0.536491908	0.461960257	0.742280961	0.602701229	0.818186921	0.610157336	0.731487136	-0.191968649	-0.140859611	0.100203932	0.303545857	-0.027952405	0.199899052	0.353380453	0.326512003	0.508837339	0.612277951	-0.178689324	-0.098813235	0.095346485	0.298081438	0.360956698	0.006568692
0.056883971	0.193263133	0.103058836	0.126389045	0.212700471	0.156062856	0.251533752	0.143187694	0.186168167	0.146810137	0.173255143	0.169797604	0.104308404	0.128269048	0.2085561	0.113090267	0.174379034	0.119109304	0.178656777	0.134553254	0.100122103	0.326808041	0.085183931	0.059053569	0.331849338	0.284044932	0.051881593	0.225258944	0.242550158	0.272800693	0.090237257	0.131644503	0.185434205	0.163089683	0.085887782	0.129890891	0.08385659	0.087833477	0.123274361	0.105764234	0.006484908	0.05828455	0.11639133	0.129622736	0.106211515	0.009511871
0.084552141	0.087257022	0.053757159	0.074529662	0.118386654	0.040120955	0.141303067	0.094885516	0.081357857	0.1402421	0.08190448	0.088006227	0.145471997	0.126140672	0.207727161	0.123952415	0.089035539	0.096039308	0.145063421	0.173338855	0.157510554	0.338534311	0.12230841	0.20317585	0.177654381	0.286129703	0.157785409	0.290347622	0.350036179	0.348145295	0.062591906	0.061239378	0.100013718	0.069708277	0.054002626	0.06973269	0.132992343	0.106134439	0.242399709	0.288596035	0.03639283	0.028918195	0.07145192	0.082052176	0.125349241	0.016587845
-0.508355613	-0.616098149	-0.461028644	-0.501729375	-0.538222107	-0.568728512	-0.629195975	-0.326239234	-0.510197477	-0.497254776	-0.453988919	-0.444084082	-0.225386286	-0.302195549	-0.441300359	-0.336530562	-0.407404045	-0.276844262	-0.241551596	-0.242717831	-0.229254577	-0.490956865	-0.201969989	-0.063521039	-0.406009583	-0.3233405	-0.041944119	-0.155811395	-0.222192124	-0.159497371	-0.391631986	-0.47162682	-0.431524982	-0.293354942	-0.387045334	-0.333438514	-0.155504558	-0.194053525	-0.119295097	-0.007300384	-0.230219879	-0.320418789	-0.298019807	-0.201702149	-0.04164315	-0.158753763
-0.173782124	-0.100760079	-0.022915876	0.131192806	-0.015772373	0.096877102	-0.028890917	0.061012473	0.190508095	0.276224083	0.206165303	0.206328925	0.330893364	0.290471593	0.381390713	0.413759574	0.363329433	0.395950978	0.393146889	0.445358346	0.591742116	0.284896738	0.569715786	0.745284456	0.330988626	0.418656389	0.691963747	0.631606268	0.558344113	0.678494121	-0.194471371	-0.110750465	-0.026096012	-0.003970642	0.117219005	0.187555951	0.297642115	0.372431427	0.321512976	0.557240591	-0.137273019	-0.065636595	0.007536107	-0.027531909	0.070507324	0.009423386
-0.286001581	-0.164596456	-0.171513806	-0.132536843	-0.094640631	-0.137651175	-0.060526548	-0.056272643	-0.086783646	-0.08604548	-0.078311533	-0.063986331	0.000859145	-0.034087288	-0.009801545	-0.022046043	-0.039325802	-0.022108481	-0.007128231	0.014195151	0.019789712	-0.023329742	0.015113598	0.050405854	0.001191206	0.027095841	0.08356998	0.082516504	0.058371295	0.07032989	-0.167736342	-0.15645636	-0.047101367	-0.026424644	-0.105052547	-0.042252505	0.009957651	-0.001779204	0.052040101	0.067177275	-0.180674316	-0.126588735	-0.052341147	0.001992419	0.079155875	-0.033750056
-0.419232169	-0.396659823	-0.327618314	-0.320102923	-0.225180561	-0.357357723	-0.281202149	-0.024786217	-0.194493506	-0.248069087	-0.145197531	-0.141019138	0.060275667	0.03669901	-0.009869083	-0.068448843	-0.059102433	0.023575442	0.178717735	0.115230855	0.094663121	0.164758072	0.096551347	0.261958277	0.193408862	0.337552973	0.273283806	0.462611612	0.364667157	0.507611662	-0.304031357	-0.310186523	-0.158421177	0.029512677	-0.24902941	-0.076597482	0.110212398	0.067178611	0.26056672	0.408518692	-0.217564666	-0.23953996	-0.097561482	0.074650139	0.221866242	-0.130494279
0.554061279	0.62444275	0.419277489	0.415289567	0.560409766	0.428882627	0.630840028	0.362927468	0.384019598	0.397135385	0.366597056	0.351948706	0.183283046	0.262811927	0.371770033	0.207179095	0.269452882	0.162742932	0.161863516	0.17211026	0.054804011	0.577179978	0.040351146	-0.092545948	0.33221262	0.387014386	-0.110086503	0.109659729	0.231762791	0.134886591	0.503044837	0.475205122	0.471596519	0.349201041	0.311043868	0.257068971	0.12778809	0.107758695	0.203056186	0.035967978	0.291785657	0.307363572	0.32597448	0.294013233	0.083252649	0.147835562
-0.258425107	-0.344625466	-0.191905963	-0.176379798	-0.33257663	-0.176555699	-0.386880269	-0.298923226	-0.197825649	-0.145618501	-0.208884269	-0.207054673	-0.182854365	-0.216095168	-0.266830482	-0.112280311	-0.127660174	-0.131862842	-0.11818739	-0.146415063	-0.063030665	-0.423677008	-0.041946079	0.013947995	-0.185195817	-0.369278384	-0.028165586	-0.219964652	-0.15875964	-0.130978558	-0.26819976	-0.211730539	-0.288635122	-0.274879629	-0.090699298	-0.13497441	-0.121264428	-0.074115893	-0.206191353	-0.121459199	-0.101808684	-0.10081228	-0.181099075	-0.235910452	-0.149768412	-0.07743001
-0.458382182	-0.612906237	-0.47197095	-0.560420584	-0.688232361	-0.652779085	-0.79949333	-0.554931228	-0.68595937	-0.677979996	-0.5917277	-0.577386139	-0.374060353	-0.596426722	-0.676754952	-0.485325833	-0.646342947	-0.378851993	-0.48195234	-0.474847713	-0.376088907	-0.970193925	-0.389847879	-0.214872023	-0.775618123	-0.835707534	-0.231400761	-0.507350239	-0.715223181	-0.569599913	-0.349991774	-0.603862104	-0.628073676	-0.650601479	-0.549745422	-0.563171814	-0.410526667	-0.403458915	-0.568571623	-0.315438906	-0.260930637	-0.486438235	-0.529288564	-0.622232791	-0.310668465	-0.225561265
-0.194053558	-0.354452868	-0.223906441	-0.259922888	-0.383807174	-0.316673394	-0.488133842	-0.309175152	-0.323812423	-0.269165356	-0.283155908	-0.284342573	-0.171288493	-0.263063037	-0.304954574	-0.202983763	-0.258083275	-0.159222101	-0.130516023	-0.1738831	-0.106956438	-0.370044207	-0.108817064	0.049081616	-0.253391615	-0.298651286	-0.042520519	-0.116600757	-0.131648904	-0.01272119	-0.194364154	-0.280959629	-0.355880341	-0.341886292	-0.216909118	-0.245752758	-0.14415071	-0.130524594	-0.187860932	0.020582063	-0.057170675	-0.190353274	-0.24499403	-0.310029784	-0.169101162	-0.11790251
-0.272643518	-0.096485934	-0.105547962	-0.060064888	-0.00262819	-0.022457149	0.014457004	0.106991326	0.060639344	-0.040606415	0.061979887	0.068438697	0.090084237	0.12198415	0.079730582	0.08240174	0.110847203	0.107141077	0.083961633	0.103580371	0.116439152	0.03611576	0.133472341	0.084217364	0.108553352	0.148884358	0.202445229	0.174956225	0.058104654	0.051191265	-0.154512411	-0.098740789	0.039959138	0.149003438	-0.046156251	0.081746343	0.086033943	0.090957446	0.105111265	0.041816834	-0.184287684	-0.085295908	0.019341779	0.142082689	0.1605077	-0.001927111
0.618678705	0.429533643	0.336166042	0.210736496	0.20644354	0.203737994	0.229540787	-0.038041063	0.014446025	0.073160916	-0.005686549	-0.009796858	-0.192537717	-0.209181662	-0.157207306	-0.169197894	-0.196619213	-0.219954535	-0.318921506	-0.3050792	-0.361905981	-0.172818529	-0.389054102	-0.510297969	-0.33965758	-0.442520667	-0.581982244	-0.608089114	-0.472957637	-0.603339061	0.466622176	0.330792949	0.115498235	-0.112385813	0.121998613	-0.090443895	-0.242977928	-0.26069341	-0.346407443	-0.469878998	0.365241371	0.22388076	0.046676664	-0.145141025	-0.242616834	0.08763727
-0.635177517	-0.58692704	-0.466075487	-0.400330341	-0.330795222	-0.472151247	-0.404983819	0.033389193	-0.213909861	-0.326158652	-0.090014273	-0.078389648	0.274007357	0.183045699	0.137141338	0.08508206	0.053636213	0.280669228	0.34544037	0.320430171	0.413747567	0.148086943	0.406186575	0.683607555	0.195463702	0.544608027	0.752961523	0.869772028	0.439121792	0.732439988	-0.479406779	-0.573168078	-0.267161942	-0.000108958	-0.377628863	-0.065919781	0.2418354	0.228417903	0.350995711	0.692385295	-0.41729324	-0.464307092	-0.209928843	-0.006354905	0.267419555	-0.156989903
0.028274109	0.081646994	0.009144035	-0.013668978	-0.063974886	-0.001454345	0.022111589	-0.379196397	-0.187297075	-0.001785713	-0.283079913	-0.274374065	-0.417402919	-0.482345274	-0.380641823	-0.294299963	-0.363014289	-0.472486316	-0.411142511	-0.411141656	-0.508710076	-0.398678559	-0.525814671	-0.614341801	-0.255984436	-0.726022818	-0.718860636	-0.844460814	-0.387149324	-0.559507778	0.065728905	0.125119572	-0.035815149	-0.314731703	0.035659773	-0.224311575	-0.358016425	-0.354869658	-0.413304307	-0.579081862	0.044273871	0.102799703	-0.061777511	-0.237741622	-0.269843896	-0.05551621
-0.2081984	-0.037110558	-0.079936034	0.034395404	-0.022382619	-0.026093076	0.019511291	-0.009220593	0.034789084	0.161924721	0.038160579	0.059579879	0.183380266	0.089517087	0.210065717	0.207995498	0.095700033	0.12292081	0.083865746	0.215049951	0.284668989	0.193393966	0.240068759	0.380819701	0.06121882	0.181053523	0.342571623	0.315629798	0.406131465	0.382573997	-0.111943771	-0.10110165	0.010430194	-0.060252182	0.009800947	0.044733007	0.149693663	0.143547068	0.266526558	0.362273227	-0.155854044	-0.099360546	-0.010316007	-0.01881486	0.127746029	0.042219947
-0.191089582	-0.345701707	-0.247322886	-0.33345163	-0.257180418	-0.376936318	-0.348615421	0.005239745	-0.270005625	-0.389153756	-0.191729816	-0.185258421	0.011402126	-0.006436458	-0.146986031	-0.16557219	-0.209255815	-0.032877049	-0.045118606	-0.036322097	-0.03318984	-0.115815318	-0.032167326	0.072819598	-0.247130307	0.070163699	0.15353331	0.198020928	-0.076388553	-0.001719825	-0.164597089	-0.297146418	-0.220108159	-0.010586338	-0.304484836	-0.156187146	0.019374091	-0.042377213	0.085983518	0.183471749	-0.08111184	-0.223256163	-0.14526965	0.009356143	0.159152587	-0.05602354
0.106341575	0.203134275	0.1609943	0.229067953	0.162007611	0.244077831	0.214581544	0.09397081	0.209581453	0.258893472	0.187530287	0.193613144	0.121063808	0.129279257	0.201766641	0.21226945	0.208822946	0.137359888	0.01286477	0.10757706	0.178594444	0.085329563	0.172056215	0.117832017	0.008706537	0.045386528	0.129629011	0.023069969	0.048572039	-0.02958067	0.090430316	0.135390584	0.134758274	0.045003194	0.1810785	0.150337661	0.076027574	0.105218325	0.044399356	-0.00803518	0.028735192	0.101958868	0.089381438	0.02792966	-0.026606348	0.096035142
0.747787234	0.75042344	0.499749217	0.351558359	0.346711084	0.378496327	0.410452567	-0.033923833	0.062280817	0.0931435	0.015800005	-0.001115728	-0.340430545	-0.35482779	-0.301858377	-0.26386033	-0.303334779	-0.359492009	-0.585103978	-0.523489054	-0.64527705	-0.426727834	-0.660045192	-0.975552899	-0.543645927	-0.822461298	-0.986103012	-1.148848871	-0.961408116	-1.201420039	0.673911373	0.514029663	0.237321835	-0.120502984	0.177632081	-0.135852063	-0.452847437	-0.451101721	-0.668805996	-0.98896211	0.409025092	0.301720271	0.07908396	-0.192093194	-0.424642025	0.109519625
-0.219580065	-0.259944586	-0.149304636	-0.149937841	-0.283745791	-0.110701661	-0.286862009	-0.278396951	-0.182663399	-0.179203377	-0.219017637	-0.212827976	-0.244952873	-0.264931255	-0.343631465	-0.166220366	-0.192251079	-0.201399986	-0.261430458	-0.255406519	-0.192240737	-0.600496195	-0.165057734	-0.22406819	-0.340703674	-0.577011904	-0.189406904	-0.488850953	-0.466430522	-0.514408628	-0.232455526	-0.160457643	-0.241609384	-0.253580227	-0.082974856	-0.152074271	-0.205894117	-0.162640365	-0.362453215	-0.405772156	-0.122389971	-0.072064615	-0.175781824	-0.227957849	-0.190647889	-0.055622754
0.156097754	0.333517333	0.249186054	0.376554763	0.451563657	0.397677862	0.52897272	0.489794852	0.517274183	0.507664711	0.494726709	0.496097055	0.508280963	0.606079913	0.703219198	0.540801913	0.580281432	0.497520684	0.49800384	0.582815935	0.601500664	0.845108212	0.58101681	0.580451671	0.584500264	0.879116746	0.627582742	0.802551554	0.76010915	0.723499536	0.120938302	0.260525091	0.411972623	0.477713037	0.323815328	0.448728424	0.470188664	0.466060246	0.635364029	0.596619677	0.03532775	0.191852725	0.33439846	0.446075827	0.354334576	0.165170406
0.186503634	0.125580994	0.091873686	0.012390326	0.055006267	0.043996291	0.062773081	0.014696826	-0.02515028	-0.102583709	-0.030589807	-0.035939739	-0.129919968	-0.10010803	-0.155518613	-0.153971738	-0.122461072	-0.127294087	-0.186285961	-0.201863023	-0.24658828	-0.192295236	-0.232914299	-0.354998471	-0.194532921	-0.239705546	-0.305386759	-0.334591341	-0.387422011	-0.43692341	0.13780854	0.097420767	0.027478927	0.011391682	-0.01703014	-0.057598006	-0.14645089	-0.161054566	-0.228075831	-0.344275635	0.099459588	0.058681103	-0.000932496	-0.014093694	-0.081425969	0.014008513
0.785234956	0.748521819	0.558900069	0.522332817	0.693943166	0.536425942	0.74479094	0.558092997	0.528894375	0.471933979	0.526398686	0.501646146	0.364297082	0.476689011	0.576133936	0.332084542	0.416241949	0.349769314	0.356087421	0.348397721	0.24359709	0.859587726	0.211863986	0.11532254	0.494663272	0.711921216	0.100159043	0.447585353	0.413720442	0.383404932	0.585345814	0.569212544	0.538351377	0.486587128	0.362272185	0.362644457	0.270329199	0.236866876	0.360161987	0.261830815	0.396647301	0.358960941	0.385929303	0.382024049	0.177824733	0.153999319
-0.565822239	-0.745247535	-0.545388988	-0.575759926	-0.638225342	-0.681995645	-0.74134895	-0.422426983	-0.584702961	-0.532546155	-0.50248375	-0.482346615	-0.15711789	-0.327840192	-0.382436145	-0.296952162	-0.436445025	-0.194339384	-0.097445496	-0.13635634	-0.068951282	-0.437266621	-0.091157527	0.21404139	-0.317778339	-0.243276476	0.153176907	0.098347279	-0.047063716	0.156956308	-0.469895379	-0.621507727	-0.545527676	-0.442439256	-0.4761034	-0.402254871	-0.115244786	-0.135103181	-0.088125003	0.2485243	-0.290389979	-0.446127055	-0.40177964	-0.371209369	-0.051702795	-0.217169771
0.439071755	0.366755885	0.291958848	0.253700984	0.267767549	0.241694116	0.254476666	0.177948323	0.194740926	0.200980723	0.197095962	0.176705699	0.085319719	0.126829169	0.151870694	0.091369722	0.124512724	0.089884475	0.077201566	0.066056838	0.020259272	0.260992736	0.014330534	-0.030410454	0.122580101	0.158703764	-0.076364106	0.038457964	0.085682678	0.062671353	0.31551297	0.287939439	0.187761465	0.132362022	0.173460998	0.113337959	0.046186488	0.041934397	0.056325906	0.020824859	0.255953736	0.188032689	0.142597666	0.084805103	-0.018370646	0.074339871
0.220341483	0.136225143	0.108469549	0.024193105	0.097766733	0.050797233	0.090465387	0.086217606	0.013738162	-0.05281836	0.004890942	-0.00028569	-0.067687054	-0.008604655	-0.06839015	-0.104867272	-0.07524893	-0.089851836	-0.104757217	-0.115947182	-0.182307913	-0.00353319	-0.174274439	-0.269883529	-0.106191271	-0.061637732	-0.23098224	-0.181619663	-0.19142609	-0.262319748	0.165478901	0.1390503	0.076565543	0.103334661	0.017233293	-0.003229968	-0.057795974	-0.093077065	-0.058170578	-0.18138979	0.15093869	0.10628682	0.065683077	0.09742007	0.022385683	0.039108925
0.154257747	0.073353891	0.049894752	-0.0241757	-0.047996482	-0.037718626	-0.052950316	-0.123064816	-0.124924967	-0.097381122	-0.136884105	-0.135406242	-0.166438408	-0.205546552	-0.210748084	-0.173598891	-0.238086505	-0.197377473	-0.231268831	-0.215944592	-0.250138661	-0.2393312	-0.26890727	-0.293406141	-0.274872003	-0.359246973	-0.320881231	-0.379498329	-0.314236927	-0.370783907	0.114886539	0.047468212	-0.061756637	-0.149558374	-0.047147972	-0.148587032	-0.177862147	-0.192556131	-0.229383104	-0.266766286	0.101350204	0.02264814	-0.065150409	-0.145521362	-0.125486858	-0.005016221
-0.397870838	-0.369681919	-0.300811442	-0.237382493	-0.171235531	-0.308002997	-0.198215493	0.03298404	-0.103796618	-0.104956719	-0.046746261	-0.03207214	0.249277429	0.171066087	0.214516141	0.128634451	0.064645344	0.201361883	0.328467273	0.328674316	0.370857878	0.35699689	0.329515881	0.596265532	0.284826921	0.532040526	0.581338553	0.770372862	0.632176848	0.79806915	-0.325826397	-0.335252615	-0.128386083	0.01771764	-0.208697932	-0.008703132	0.251667904	0.218107225	0.437925271	0.694389022	-0.258664864	-0.275068292	-0.091444167	0.050948683	0.306637218	-0.102097011
0.358850036	0.349325003	0.287845628	0.291620533	0.249714589	0.320898249	0.270262859	0.103353025	0.228305473	0.2497178	0.20725247	0.191817388	0.021069173	0.067515262	0.108205212	0.105997951	0.173233736	0.072214305	0.013179155	-0.003182205	0.00286653	0.072279831	0.016075165	-0.098496703	0.079557057	-0.020419696	-0.13345618	-0.154782617	-0.087973977	-0.128832085	0.268715672	0.281559513	0.181446031	0.072181518	0.230803977	0.134116711	-0.015915194	0.021303842	-0.103338988	-0.179862726	0.195602607	0.206363589	0.127630771	0.017033852	-0.148074404	0.078877105
-0.485927247	-0.212966599	-0.185769836	-0.022741226	0.034710431	-0.032165398	0.031800096	0.299609068	0.218824583	0.166647683	0.240841098	0.24394017	0.460133514	0.507544075	0.518389833	0.422734676	0.438652164	0.456598221	0.556556124	0.599228385	0.64530878	0.661309795	0.645965971	0.796813799	0.607491742	0.919193784	0.876208634	1.040367275	0.883548188	0.998757112	-0.339570639	-0.18286761	0.096785047	0.345891879	0.014488402	0.285030388	0.476053348	0.475442278	0.696159246	0.821216482	-0.301440239	-0.135722576	0.120913937	0.362734753	0.431771641	-0.012865115
0.030302371	-0.106726257	-0.050098456	-0.057908383	-0.101845602	-0.117650012	-0.136960506	-0.064306497	-0.102914576	-0.059289384	-0.055656827	-0.050726474	0.043052839	-0.028578379	-0.0068205	0.003673782	-0.054165182	0.038722724	-0.000158011	0.02231113	0.08349596	-0.06204796	0.062685195	0.178606526	-0.128623539	-0.01741076	0.134025847	0.105896557	0.02085247	0.085558917	-0.017435614	-0.125163606	-0.121718465	-0.144224878	-0.081920377	-0.077970104	0.007707052	0.008996273	-0.000131582	0.14874018	0.005274719	-0.100348089	-0.101945832	-0.149556236	-0.043373664	-0.018251662
0.042526313	0.056232142	0.003588768	0.012561014	-0.073723872	-0.030183992	-0.036285	-0.26751909	-0.149198984	0.033499882	-0.177715256	-0.172062074	-0.204399182	-0.298409357	-0.1994665	-0.141288488	-0.223663627	-0.247043581	-0.231742031	-0.208423929	-0.236616666	-0.224934833	-0.257279835	-0.227659405	-0.188549226	-0.409840047	-0.349648134	-0.43179619	-0.158000282	-0.210405007	0.070273816	0.033770112	-0.063896443	-0.280619104	0.013926202	-0.1671584	-0.198225224	-0.19144432	-0.225034578	-0.218593194	0.03615219	0.021558882	-0.07474227	-0.238004104	-0.234624787	-0.022544008
-0.204433041	-0.195111109	-0.116165928	-0.035919813	-0.055959582	-0.059129981	-0.07788452	0.024356782	0.054851596	0.103761281	0.060176735	0.059367881	0.183096688	0.183257038	0.223807135	0.189680825	0.194085352	0.200459137	0.349564292	0.302529553	0.336696035	0.337065145	0.327338221	0.48734958	0.390191537	0.435746914	0.425480589	0.546325716	0.558961874	0.679196042	-0.201758813	-0.114367771	-0.033952561	0.053825347	0.020720747	0.101123403	0.226298083	0.244391743	0.328386906	0.500170505	-0.10539804	-0.056779464	0.019316116	0.071840195	0.137475662	-0.05326827
0.098153102	-0.030829837	0.053025064	0.064412319	0.093278231	0.092415352	0.088574271	0.226234582	0.16254174	0.067038336	0.1780276	0.180013915	0.205182122	0.285480918	0.207199401	0.187897567	0.232407357	0.24002224	0.182316518	0.205597284	0.258176104	0.14986024	0.278117398	0.248373575	0.082784339	0.287395356	0.343281816	0.31391988	0.106361443	0.103715644	-0.022063276	0.00989801	0.06825229	0.207057581	0.073596147	0.176062429	0.1972194	0.199218922	0.190814927	0.172358438	0.023644132	0.045220473	0.077687791	0.176328067	0.149680316	0.068790719
0.252798645	0.208840955	0.148656241	0.117823375	0.214871755	0.111748538	0.223033789	0.231562511	0.135117725	0.07703644	0.15934214	0.153117037	0.143041426	0.183533183	0.180299596	0.075171164	0.110887728	0.121048567	0.10278427	0.106606943	0.065867379	0.286054889	0.062244423	0.033996867	0.10476959	0.28952106	0.062299654	0.202156684	0.107071198	0.107886414	0.193559152	0.14170358	0.167957488	0.200856303	0.060714892	0.103936342	0.103988252	0.069329831	0.154078605	0.121353765	0.122299014	0.079028579	0.117815426	0.166349664	0.107127234	0.064221975
-0.256589507	-0.29310013	-0.263700129	-0.334247611	-0.27197762	-0.351880417	-0.320290635	-0.226655894	-0.344283321	-0.388846898	-0.30876367	-0.310323808	-0.240645516	-0.29734451	-0.355861988	-0.335962917	-0.340244778	-0.251444117	-0.15798891	-0.256597552	-0.317451739	-0.31604592	-0.306315633	-0.261031809	-0.153543456	-0.262937871	-0.26619949	-0.22294338	-0.272028598	-0.167281132	-0.149559906	-0.248304436	-0.225022297	-0.183915989	-0.287955451	-0.270271763	-0.210297639	-0.230128124	-0.232715973	-0.168186545	-0.123629929	-0.204943161	-0.190490788	-0.162049581	-0.093314315	-0.162140657
0.446845909	0.561871443	0.481877324	0.554633316	0.433204559	0.700037115	0.548419498	0.137020155	0.52159197	0.554368009	0.382086077	0.369159346	-0.024139072	0.131807374	0.183115958	0.260826135	0.389436938	0.087827127	0.003161419	0.00788682	0.022513727	0.023254625	0.060149035	-0.25649918	0.198691	-0.197058168	-0.254483999	-0.444083748	-0.167803984	-0.386915707	0.293997831	0.553867471	0.368759685	0.195777562	0.53831822	0.346170312	-0.005830152	0.087773982	-0.183453267	-0.493630899	0.241720378	0.475737784	0.298871869	0.142322462	-0.164980967	0.211708876
0.780261371	0.814700675	0.617501879	0.565932279	0.612795175	0.708797594	0.7640535	0.210416168	0.46645084	0.467265873	0.31999014	0.30947657	-0.142882964	0.019779038	0.082649026	0.054513798	0.157389193	-0.119107706	-0.200453716	-0.192184948	-0.31717436	0.075956951	-0.307435679	-0.714999106	0.029496002	-0.324083941	-0.694903238	-0.747830591	-0.418131493	-0.741243957	0.597729353	0.743708676	0.514404206	0.266156862	0.505458655	0.251953198	-0.142706767	-0.124751852	-0.277786217	-0.742710419	0.432486216	0.574621508	0.367348066	0.216195074	-0.140443441	0.232177292
-0.307454831	-0.157875256	-0.196144931	-0.15509624	-0.068928328	-0.189289997	-0.042445724	-0.010206594	-0.090138489	-0.082553946	-0.070357831	-0.060712767	0.085748896	0.023559317	0.088947264	0.011356723	-0.036362287	0.029373477	0.12220791	0.132741757	0.101000575	0.21169615	0.069785823	0.194130038	0.173953653	0.254869966	0.195156385	0.338941495	0.31594742	0.390301732	-0.184132783	-0.174581618	-0.030996797	0.005936768	-0.149585873	-0.048519533	0.083317774	0.050936104	0.211055407	0.305333814	-0.206101512	-0.175054011	-0.046810821	0.037036745	0.175502578	-0.090086028
0.249856444	0.3079538	0.20016354	0.185342506	0.253331412	0.211811438	0.309126942	0.138618127	0.15774883	0.148643328	0.138033333	0.13914054	0.025111008	0.056877228	0.105342945	0.042413574	0.066188364	0.014058918	-0.030364419	-0.014071017	-0.060850509	0.131128079	-0.068592569	-0.181818828	0.030860243	0.025981358	-0.164014754	-0.125197859	-0.088888187	-0.166374464	0.253576441	0.222865446	0.219930021	0.134197372	0.134381163	0.089076855	-0.008805356	-0.018145427	-0.022501416	-0.149388016	0.125458658	0.147094227	0.137401395	0.106011533	-0.011012103	0.089245429
0.436982267	0.354071622	0.263643887	0.133833758	0.123165512	0.199016586	0.147134303	-0.136943889	-0.032474193	-0.013341895	-0.114743513	-0.129625915	-0.412518841	-0.348382001	-0.397604323	-0.324251898	-0.291476167	-0.422406015	-0.457388798	-0.492568546	-0.622100071	-0.411511159	-0.598106658	-0.859853567	-0.357316147	-0.710940428	-0.882885861	-0.990676455	-0.69356453	-0.910752431	0.351557398	0.362699558	0.092743417	-0.081036414	0.132859847	-0.119861122	-0.372563518	-0.380081354	-0.506134477	-0.813695759	0.309497626	0.286345793	0.063807228	-0.074113612	-0.283073663	0.054950147
-0.003156224	-0.036749253	-0.048230709	-0.141579282	-0.147060207	-0.130789462	-0.167467189	-0.187916742	-0.227974497	-0.230635553	-0.253089405	-0.256206513	-0.310755697	-0.308741044	-0.395844079	-0.320822711	-0.3496762	-0.350316891	-0.360614839	-0.36438261	-0.446077849	-0.411224354	-0.428314119	-0.523121566	-0.36955108	-0.512422382	-0.50555886	-0.602619642	-0.482889033	-0.586118692	0.031948451	0.006668162	-0.112126331	-0.139146581	-0.10530457	-0.208499957	-0.267170318	-0.294688641	-0.311888804	-0.453675759	0.055981501	0.014088013	-0.081170997	-0.098050922	-0.138933637	-0.033557503
-0.067054487	0.012047753	-0.038065357	-0.045377314	-0.021650281	-0.02570751	0.027733182	-0.118780719	-0.08009488	-0.04901287	-0.112016605	-0.101899252	-0.161703841	-0.179300706	-0.149978367	-0.13375809	-0.14734042	-0.186357373	-0.183092384	-0.177110132	-0.218117869	-0.170662666	-0.220686471	-0.284551799	-0.12296632	-0.267373329	-0.282379401	-0.3276505	-0.20453083	-0.278061699	0.009413186	0.013407433	0.008408269	-0.07607292	-0.023050743	-0.084363936	-0.141569554	-0.149461431	-0.16052095	-0.258202592	-0.034739954	0.009228136	-0.017268922	-0.047108606	-0.064137152	-0.005153113
-0.674770276	-0.795949315	-0.601658844	-0.645543691	-0.665143308	-0.731599914	-0.775377808	-0.297451786	-0.590073827	-0.670765739	-0.477676984	-0.451479006	-0.093778692	-0.24267725	-0.389288427	-0.297038826	-0.431119372	-0.140530438	-0.186599966	-0.147569017	-0.046406191	-0.551468789	-0.0517667	0.190355412	-0.514953966	-0.233215275	0.272907484	0.136297218	-0.233479722	-0.065430728	-0.533565506	-0.715880793	-0.559448893	-0.34376339	-0.57706714	-0.388213808	-0.092404475	-0.135910287	-0.0769231	0.188789153	-0.385346938	-0.537688239	-0.42727688	-0.285646816	0.065115219	-0.178636139
0.135900747	0.241714307	0.144906097	0.187087498	0.242892501	0.206972773	0.331152807	0.137437697	0.187533008	0.19816794	0.170779592	0.178075403	0.11693548	0.115769782	0.21141995	0.153778484	0.143202289	0.120424431	0.073050314	0.113789043	0.102956141	0.176776328	0.081398258	0.014228949	0.119835661	0.110440462	0.042376938	0.041314949	0.030108985	-0.013521328	0.147811959	0.14420869	0.21165283	0.113751227	0.131275679	0.118223447	0.061270331	0.074280421	0.043277927	-0.024454096	0.010369631	0.080916828	0.11244086	0.076717848	0.019944298	0.062868403
-0.070737577	0.076973577	0.050458647	0.184954025	0.250614872	0.175773391	0.328114163	0.36750792	0.32896803	0.327387399	0.333372175	0.345811742	0.476191173	0.511331281	0.595551497	0.46226239	0.445733658	0.442554027	0.42220784	0.540221085	0.594477889	0.66273939	0.567698759	0.644271111	0.419760501	0.777867221	0.716161816	0.819525252	0.682118159	0.687469934	-0.080704172	0.030478977	0.238112543	0.328582667	0.152357778	0.318366077	0.432196469	0.41646393	0.593279375	0.633088618	-0.124762888	0.013320736	0.18494839	0.322518098	0.343742635	0.074777196
0.146487455	-0.136235359	-0.075063302	-0.247573275	-0.279252623	-0.298691428	-0.362932244	-0.245541527	-0.399099224	-0.408251512	-0.360381758	-0.36109244	-0.329643812	-0.385967315	-0.509863414	-0.436908083	-0.503490895	-0.387943036	-0.465147094	-0.462822362	-0.493103728	-0.563488961	-0.489071043	-0.488131483	-0.653933167	-0.610206352	-0.501484897	-0.600917422	-0.638600072	-0.676803558	0.07686272	-0.108764695	-0.280116952	-0.293830889	-0.24615795	-0.34719377	-0.325421815	-0.379961578	-0.398128836	-0.405390857	0.144711722	-0.081218026	-0.214234013	-0.265782504	-0.20977649	-0.05120808
0.505261099	0.551253107	0.451320003	0.480580478	0.386629542	0.58837073	0.494065375	-0.0057935	0.371442554	0.49112109	0.227804409	0.218090591	-0.16136723	-0.064702647	0.045872528	0.097221325	0.190767166	-0.104102107	-0.110318798	-0.142427917	-0.173955085	-0.000751801	-0.161132028	-0.419504693	0.141682229	-0.339328708	-0.512926434	-0.616558895	-0.177477969	-0.393643531	0.362806832	0.552109586	0.321723191	0.045438057	0.473183991	0.202880676	-0.129042892	-0.063718111	-0.266704818	-0.543154919	0.298444041	0.458312613	0.244241457	0.028126433	-0.252909557	0.137134651
-0.239587935	0.01750088	0.026027244	0.272272074	0.207483392	0.294008484	0.301917899	0.230379075	0.437507633	0.488634863	0.421462247	0.435689472	0.490935457	0.488556432	0.66351781	0.622356531	0.638745698	0.576364856	0.576399719	0.637936992	0.796815339	0.562720168	0.772581248	0.877848931	0.642226374	0.703126518	0.881296662	0.875112494	0.794020945	0.887612313	-0.211472321	-0.028394586	0.198945617	0.202996414	0.251124429	0.394711979	0.445106677	0.53263654	0.491202149	0.64736097	-0.246463588	-0.011241999	0.147719835	0.162369457	0.226345298	0.079487316
-0.422783943	-0.365882072	-0.297509552	-0.234998768	-0.347837503	-0.331806042	-0.414658011	-0.194079099	-0.250582739	-0.208710913	-0.1520432	-0.138354524	0.089105015	-0.090737713	-0.037577621	0.022702937	-0.091391665	0.105622375	0.016807973	0.071078483	0.22995905	-0.222286682	0.197659487	0.439625612	-0.181385323	-0.018931499	0.404944198	0.299766933	0.057696376	0.260197499	-0.279504115	-0.447951536	-0.317049001	-0.316079454	-0.280475335	-0.180738808	0.006654896	0.038500798	-0.018325379	0.315550051	-0.277838103	-0.381186664	-0.27803681	-0.324267865	-0.072714368	-0.102167442
-0.000246006	0.009771259	0.028625261	0.11593867	0.049778078	0.086564359	0.042031111	0.088181488	0.135447596	0.188547469	0.165335214	0.166404521	0.224392946	0.201703002	0.258264183	0.247554221	0.246171397	0.255293441	0.229318684	0.254844817	0.345816352	0.221739222	0.339879527	0.439774896	0.188292096	0.312007765	0.393713283	0.399043384	0.336732752	0.421548732	-0.016974687	-0.032335588	0.031974695	0.029195596	0.088853835	0.131658693	0.187259875	0.21819982	0.206091827	0.352220602	-0.029534846	-0.017692077	0.032388042	0.005125308	0.019325122	0.045843721
0.085579609	0.135797078	0.101055334	0.151266379	0.120393066	0.151196193	0.1768097	0.044083286	0.141352369	0.189837082	0.12584811	0.136423975	0.113839923	0.080438623	0.180324769	0.163945424	0.135503964	0.119483931	0.074229494	0.119666331	0.171017698	0.121445711	0.14005272	0.155608001	0.080804702	0.067634798	0.132177218	0.108306436	0.128123047	0.108595454	0.051820769	0.072132621	0.090388703	-0.00410449	0.105567558	0.088076337	0.068225476	0.088068184	0.05397542	0.078786778	-0.001925839	0.038929449	0.039892445	-0.026061149	0.013810524	0.052898539
0.022145487	0.125615565	0.078488354	0.079507011	0.113564691	0.16203597	0.17219988	0.049903507	0.119368861	0.039667599	0.065787245	0.067410542	-0.060915337	-0.004161235	-0.023994835	0.003771348	0.035150299	-0.027094513	-0.062036522	-0.060124069	-0.090914511	-0.107788435	-0.079971137	-0.241059421	0.005837042	-0.162760435	-0.155757963	-0.239554071	-0.230131413	-0.320197776	0.02782994	0.118328364	0.113801756	0.100087449	0.079590805	0.066338505	-0.055988427	-0.035381189	-0.134814536	-0.30691754	-0.017808989	0.091257674	0.068982577	0.079217839	0.01447689	0.041764238
0.277413259	0.18546538	0.168731479	0.160644963	0.293735116	0.153460993	0.282409464	0.387784615	0.262865579	0.15633446	0.316517401	0.306877788	0.341673085	0.410663199	0.411176192	0.243879684	0.330914012	0.356768001	0.385601552	0.342995585	0.334748278	0.575815779	0.330833975	0.362119745	0.383805052	0.68672537	0.392988883	0.649681568	0.41940845	0.517367401	0.171581244	0.12668043	0.221905138	0.345780069	0.09833529	0.238827032	0.291043137	0.265859413	0.37528388	0.43982	0.121130008	0.071379999	0.17268397	0.274592221	0.232759895	0.070144535
0.045097766	0.031831724	0.128760172	0.240675297	0.076262777	0.29207784	0.086331036	0.059582982	0.29989282	0.366755421	0.233093019	0.233441601	0.160884619	0.234021862	0.260094612	0.325381327	0.382426022	0.231485546	0.24151811	0.248917488	0.373398344	0.186945065	0.386818989	0.393274083	0.287719742	0.20122525	0.337704268	0.250015917	0.37888133	0.350275881	-0.086765644	0.126260315	0.064859503	0.073792723	0.288751527	0.266770666	0.208344504	0.27183104	0.185857773	0.209395186	0.036610849	0.176768235	0.118471021	0.077810523	0.023855024	0.094724781
0.172616488	0.239395701	0.183369053	0.211527503	0.137921803	0.242028872	0.203572748	-0.019216947	0.139244502	0.219287967	0.074333297	0.07411153	-0.05028148	-0.031452031	0.029801556	0.066911048	0.045451329	-0.048764501	-0.105154512	-0.047408075	-0.049028495	-0.04496761	-0.05631204	-0.15629124	-0.056506413	-0.200097287	-0.177353151	-0.295032388	-0.119228106	-0.248540243	0.125106771	0.216512525	0.118133071	-0.018287608	0.194198415	0.065239355	-0.05126544	-0.0262908	-0.104152158	-0.228140662	0.093308327	0.176360772	0.087790691	-0.014308526	-0.108875959	0.072421207
0.418620716	0.381530246	0.258557919	0.20990649	0.309815533	0.180259199	0.320195784	0.266478936	0.163814587	0.140242755	0.1985991	0.192316515	0.14938201	0.16885951	0.201519275	0.08002794	0.092743803	0.10379834	0.024087524	0.069543828	0.01871762	0.315398003	0.002596363	-0.04338928	0.017384329	0.245536522	-0.034171952	0.110033232	0.053695344	0.01036955	0.364731115	0.238444267	0.237955447	0.191011118	0.100459249	0.100011856	0.070699141	0.025180703	0.126761622	0.066173556	0.21766382	0.124705909	0.148164445	0.14679495	0.06420725	0.107327184
0.736657268	0.508858772	0.523637181	0.497433594	0.25937131	0.586587115	0.290777538	-0.047556767	0.313790973	0.389821783	0.219835144	0.204106717	-0.176708326	-0.095117576	-0.086027797	0.073570378	0.153490194	-0.05893565	-0.250182848	-0.246736058	-0.156452623	-0.377058002	-0.125892579	-0.379153435	-0.249803245	-0.616026959	-0.459702702	-0.771144421	-0.555665926	-0.739545864	0.410876041	0.49275985	0.137987613	-0.114263177	0.44171565	0.143466479	-0.198730938	-0.10398115	-0.498443733	-0.685056153	0.420911072	0.43636707	0.116610868	-0.18376088	-0.42841182	0.190151524
0.664707287	0.663415671	0.476707275	0.321202077	0.233042085	0.448126476	0.326190369	-0.244563814	0.029704536	0.041203408	-0.091233187	-0.104868534	-0.62519214	-0.578001538	-0.582149105	-0.420765774	-0.382754766	-0.566997941	-0.784184279	-0.795054734	-0.901585088	-0.873046154	-0.873319531	-1.347285428	-0.684480805	-1.315698437	-1.343705794	-1.695534263	-1.390306717	-1.701978583	0.58308556	0.547700113	0.161410662	-0.22421736	0.242292028	-0.171760198	-0.653368823	-0.599877723	-1.033216178	-1.492213471	0.402085355	0.405401894	0.051242102	-0.282093953	-0.612514122	0.128256286
-0.614353903	-0.602356867	-0.488318129	-0.49615764	-0.624580322	-0.582238749	-0.723484458	-0.573321668	-0.580559202	-0.452499328	-0.544520583	-0.537070433	-0.35715907	-0.530300376	-0.534230107	-0.380328529	-0.499456111	-0.37914708	-0.282759295	-0.322426829	-0.289810866	-0.593863109	-0.298097384	-0.082339002	-0.343575509	-0.550251884	-0.19580715	-0.311805497	-0.185358484	-0.062374451	-0.410589803	-0.497396894	-0.515128372	-0.548367453	-0.399340955	-0.442607688	-0.291974513	-0.278349091	-0.295518798	-0.066295956	-0.271462472	-0.370398886	-0.385850328	-0.452634378	-0.21660821	-0.241715049
-0.036697392	0.075332592	0.120490097	0.295225815	0.179509361	0.332641562	0.220723422	0.175946741	0.390314848	0.461047072	0.348668198	0.348354393	0.308684175	0.378411239	0.455814573	0.460404031	0.534075464	0.385009254	0.393021275	0.416145933	0.539548117	0.405023659	0.555543847	0.57664507	0.474273649	0.483168756	0.543814526	0.510598518	0.570642904	0.590396211	-0.086271158	0.111785179	0.170529737	0.184207796	0.318896824	0.356273749	0.324297549	0.395089685	0.343563888	0.394156295	-0.044153179	0.143559806	0.179076219	0.171755077	0.077839917	0.100063452
0.47944564	0.518297385	0.32950621	0.211144088	0.128305569	0.265454411	0.178104106	-0.363218166	-0.086914129	0.048175381	-0.197121145	-0.216269317	-0.61036172	-0.631387839	-0.558105863	-0.431132263	-0.431955795	-0.601755926	-0.619980398	-0.685284178	-0.840250424	-0.611457031	-0.836083151	-1.115374851	-0.396108127	-1.092167268	-1.251144294	-1.404082252	-0.884447478	-1.099629291	0.470224282	0.444218643	0.08625812	-0.318051303	0.16789312	-0.242042091	-0.59505414	-0.558106789	-0.814570544	-1.110787059	0.334773622	0.307335266	0.008785656	-0.320010069	-0.545754068	0.011106968
-0.190553385	-0.126318472	-0.08767974	-0.019487113	-0.143026145	-0.068580557	-0.169484803	-0.116407434	-0.044421567	0.033449033	-0.024929938	-0.022541201	0.088113836	-0.013396716	0.059550516	0.125130078	0.024603041	0.114515456	0.088919584	0.131625536	0.226744238	-0.057297812	0.193825433	0.336756049	0.014812352	-0.007128618	0.283867931	0.181346596	0.138755036	0.231826467	-0.153497445	-0.169904603	-0.141878492	-0.192656867	-0.052037375	-0.047228736	0.040356302	0.090523688	0.012457543	0.20478012	-0.137588309	-0.150061528	-0.123540948	-0.204175149	-0.070848758	-0.071103576
-0.159743548	-0.196086521	-0.131822597	-0.126262099	-0.129041208	-0.139500599	-0.151461243	-0.059884911	-0.095567233	-0.067327185	-0.098190874	-0.094553252	-0.017254233	-0.008193192	-0.045272634	-0.03688066	-0.045241158	-0.041957429	0.042793336	0.024870964	0.01123436	0.024969388	0.019449632	0.082743612	0.035725357	0.06512081	0.06768442	0.096965392	0.14958054	0.159680324	-0.1393134	-0.100085239	-0.08498004	-0.009526048	-0.052513329	-0.03022318	0.043464471	0.025614753	0.113626349	0.143572361	-0.049441122	-0.037173888	-0.024106073	0.037043512	0.06674285	-0.029259007
-0.416723921	-0.407508614	-0.241543766	-0.131012653	-0.286967646	-0.149236442	-0.31976576	-0.154608618	-0.052005061	0.032499966	-0.058165701	-0.040064038	0.114706615	0.067782205	0.098073831	0.169169166	0.124033557	0.140296971	0.193076587	0.21324321	0.367538864	0.012221923	0.354287401	0.554764739	0.112001236	0.155358428	0.493310144	0.412124614	0.414004245	0.506903901	-0.388333437	-0.283758799	-0.225113973	-0.146402581	-0.039761828	0.03020326	0.170512847	0.210137114	0.215160522	0.437014849	-0.209414559	-0.142341687	-0.106804071	-0.092707588	0.07620851	-0.025347989
-0.382426447	-0.39528413	-0.232856506	-0.173194912	-0.295610209	-0.151891221	-0.327169239	-0.117436391	-0.087754604	-0.145849688	-0.07260256	-0.06493771	0.02665966	0.011228398	-0.068790033	0.045919977	0.055201198	0.096546588	0.044901107	0.049120467	0.192252828	-0.297520496	0.218567791	0.27914604	-0.08405859	-0.073090887	0.3389005	0.145108509	-0.057056536	0.035169022	-0.385362025	-0.305366282	-0.254698311	-0.123273713	-0.118408882	-0.02084473	0.041171748	0.088268573	-0.049179559	0.072721572	-0.241681681	-0.185517524	-0.167347249	-0.122465415	-0.007818324	-0.054753873
0.242511599	0.464813815	0.367077798	0.574329696	0.57808544	0.609307278	0.668751291	0.517332932	0.715576938	0.774827812	0.6734144	0.668924313	0.595404637	0.706366823	0.873804989	0.738131438	0.823361944	0.645308605	0.670443291	0.727391036	0.790326351	0.999285537	0.77562174	0.776466673	0.848439136	0.997254593	0.749930413	0.921785643	1.009942243	0.986826811	0.179356102	0.380485757	0.516895145	0.508193606	0.515430692	0.60264259	0.557875379	0.607621962	0.700856764	0.694386295	0.076242433	0.296229618	0.421503091	0.452566519	0.314302908	0.221545398
0.214598977	0.272077313	0.177496345	0.229381516	0.328675769	0.237119941	0.417858601	0.244173599	0.269112062	0.280561028	0.257794904	0.262653728	0.233287299	0.255704376	0.361791622	0.242203581	0.25721101	0.222017853	0.245021237	0.262397408	0.230806755	0.453912956	0.204652194	0.186329205	0.332794081	0.397156425	0.190151245	0.325404485	0.328472413	0.313158335	0.16886628	0.191652651	0.282195285	0.227238795	0.177337266	0.204261169	0.190080295	0.183234892	0.249825014	0.217073668	0.050019695	0.117814059	0.181126821	0.190552121	0.143927824	0.079422703
-0.239068551	-0.013256218	-0.07534927	0.040616779	0.004959514	0.002768031	0.047248951	-0.007964921	0.05348128	0.128414685	0.064386938	0.071293994	0.166781628	0.078259812	0.20570376	0.202859499	0.112622883	0.168699809	0.15583967	0.227632536	0.272504638	0.153359915	0.235411835	0.34085918	0.171668678	0.177171915	0.322956921	0.295089994	0.284539828	0.346207697	-0.119254964	-0.108937812	0.019488332	-0.051448611	-0.005695432	0.034515671	0.110360131	0.14590046	0.147708853	0.26891783	-0.200543214	-0.128190065	-0.024552576	-0.059086349	0.039097664	-0.033719031
0.055288536	0.165084722	0.200157627	0.374597841	0.217837034	0.411500463	0.289288445	0.239305686	0.448371204	0.485214763	0.409801657	0.418297824	0.396819862	0.434688228	0.512646131	0.558251373	0.542200508	0.473912051	0.317367433	0.45807404	0.637289275	0.273658179	0.626953914	0.617919865	0.248956184	0.350520747	0.663538197	0.460074992	0.37220766	0.326023813	-0.059223893	0.117280401	0.175590545	0.160504931	0.325315839	0.368788659	0.335410275	0.416951696	0.285318277	0.310766118	-0.058718327	0.122330187	0.148235414	0.112012695	0.098717445	0.159430162
-0.345513517	-0.100687217	-0.123070459	0.016901928	0.139254628	0.01312128	0.170487963	0.322992106	0.246823804	0.186136954	0.270855907	0.27775669	0.449619973	0.48328325	0.543799979	0.397559398	0.426213901	0.438924391	0.549874378	0.571700858	0.589265313	0.726779449	0.572675345	0.707656542	0.640568176	0.916377739	0.770302348	1.012461933	0.869428896	0.980282037	-0.23089621	-0.111720068	0.17066507	0.357969488	0.024398486	0.282790178	0.444987239	0.432171594	0.661820743	0.772661457	-0.25057946	-0.107589268	0.144482031	0.356987221	0.448314705	0.000167758
-0.371141574	-0.188255412	-0.231710709	-0.266401863	-0.313114699	-0.233574971	-0.304249129	-0.44020175	-0.367479868	-0.334304556	-0.413872968	-0.415123165	-0.505936473	-0.565729024	-0.607433426	-0.443466524	-0.478465168	-0.503558599	-0.476632159	-0.520980706	-0.606553051	-0.73326414	-0.576131666	-0.693963599	-0.375259005	-0.842918049	-0.688311009	-0.900362579	-0.68705151	-0.746522503	-0.156387563	-0.1482813	-0.222548558	-0.338383834	-0.200072814	-0.341670966	-0.44931409	-0.424475213	-0.580616444	-0.716501687	-0.172277118	-0.119958439	-0.205019691	-0.284708168	-0.312938149	-0.150494137
-0.068981035	0.079976604	0.07536402	0.223078074	0.167668826	0.264463499	0.246434068	0.041249965	0.292999411	0.416952035	0.212301704	0.215221694	0.143637318	0.191137914	0.327263087	0.306131314	0.363948825	0.170049113	0.289711593	0.281327199	0.315383956	0.410419221	0.310481323	0.33188461	0.50232388	0.329400272	0.247404594	0.311634327	0.59615021	0.557882999	-0.094198089	0.155749348	0.174345951	0.10922902	0.279494964	0.256630055	0.206477385	0.249548607	0.287642637	0.27708954	-0.045998655	0.160680768	0.168583608	0.144033113	0.102347709	0.03640488
-0.0408726	0.002572063	-0.009755096	0.071881736	-0.040968244	0.00525392	-0.042372875	-0.121106645	-0.003576957	0.165156692	0.001171628	0.002268322	0.080737542	-0.021887329	0.112970614	0.140518274	0.038668325	0.07905314	0.110033125	0.145725833	0.195231695	0.101252408	0.154197707	0.313982529	0.107380213	0.046488303	0.181339691	0.161061245	0.29102428	0.357566896	-0.023761181	-0.046559393	-0.048542469	-0.18311517	0.044683732	-0.021710577	0.052743521	0.091661038	0.079751067	0.263043772	-0.037178596	-0.048220027	-0.045511382	-0.174166559	-0.091435181	-0.027852814
-0.397728279	-0.487556836	-0.332871027	-0.280342751	-0.354678146	-0.326473437	-0.377245083	-0.222606195	-0.255709377	-0.176277971	-0.213762648	-0.187725995	-0.019831456	-0.089053587	-0.101614469	-0.051000624	-0.085268802	-0.029212882	-0.010812163	-0.000954966	0.107892448	-0.201262191	0.115507499	0.28450982	-0.160357326	-0.034368928	0.249701755	0.159252967	0.097992328	0.182486206	-0.322227678	-0.370168722	-0.275052531	-0.209936432	-0.17321941	-0.117354547	0.033516279	0.03180228	0.061919498	0.243929206	-0.196983202	-0.207672025	-0.172836753	-0.144469869	-0.009280718	-0.030123377
0.254099843	0.32106793	0.243432243	0.265596037	0.345078193	0.299092253	0.36921052	0.287460412	0.327133058	0.304972401	0.296652442	0.281113426	0.174730189	0.288091051	0.317391494	0.209947688	0.313282226	0.180335443	0.246306229	0.218459311	0.156103916	0.519705009	0.16672417	0.088628201	0.418655524	0.454765794	0.085714725	0.283984818	0.387194268	0.33672538	0.200201677	0.308427721	0.304123061	0.329878436	0.24496278	0.265967212	0.188713051	0.179481171	0.284208073	0.172757544	0.158094902	0.226821708	0.254851549	0.308389766	0.16143034	0.081512676
-0.209663873	-0.312910149	-0.260139578	-0.325208081	-0.274187777	-0.430172673	-0.39522531	-0.067090873	-0.328377792	-0.365215191	-0.213806819	-0.219168392	0.020863196	-0.069148594	-0.129586074	-0.167606713	-0.233940017	-0.020252138	0.015829294	-0.006938973	-0.014684143	-0.031635774	-0.026596734	0.176541221	-0.137796779	0.140714205	0.162702187	0.28740569	0.056937937	0.240967888	-0.120544104	-0.333294972	-0.251704821	-0.124000305	-0.338923661	-0.223287274	-0.006229152	-0.050328698	0.078756658	0.314435906	-0.089582944	-0.294663872	-0.192763632	-0.117008128	0.039324593	-0.13575555
0.121046413	0.332365675	0.275438957	0.359946863	0.263522879	0.468447529	0.316778491	0.142224167	0.388802588	0.364628192	0.296057071	0.278281303	0.024505923	0.154812299	0.148115149	0.23157527	0.339273351	0.115228465	0.028269408	0.059605875	0.082863551	0.019821995	0.130158531	-0.109413013	0.191931658	-0.057676977	-0.048508193	-0.214792579	-0.059930237	-0.212321925	0.087599503	0.326957422	0.240731596	0.193944103	0.345167171	0.278434122	0.034674671	0.11039419	-0.067289199	-0.310219493	0.061550835	0.269986931	0.201497295	0.161658012	-0.055391389	0.109361578
0.226637945	0.335630871	0.244022975	0.28210856	0.285019632	0.352177191	0.365209549	0.142711927	0.273723344	0.261288511	0.220591645	0.217876289	0.020709592	0.094744146	0.124242876	0.129945896	0.200210763	0.061791229	-0.018127703	0.001806425	-0.009110397	0.042715942	0.013177827	-0.181357389	0.088815906	-0.049919536	-0.135885064	-0.217434754	-0.139407489	-0.255642318	0.202911823	0.276458476	0.253736495	0.159831742	0.247419226	0.181431282	-0.002459643	0.03048939	-0.086012165	-0.283009902	0.091726195	0.212204818	0.169546967	0.120719234	-0.06623494	0.113426032
0.645124892	0.552929099	0.480937073	0.353446521	0.29073204	0.487769292	0.309524876	0.091608063	0.242808098	0.118312509	0.157379824	0.134765108	-0.258935146	-0.113125155	-0.22530606	-0.129823913	-0.01691186	-0.180953455	-0.380827763	-0.38977124	-0.425400978	-0.416894093	-0.378262042	-0.767932069	-0.346934567	-0.619808413	-0.690326742	-0.904830357	-0.852828001	-1.074114796	0.44357484	0.499304397	0.196622234	0.0883697	0.279778932	0.080317776	-0.283159627	-0.248210742	-0.552919702	-0.916494517	0.385142923	0.391427458	0.144256569	0.008800749	-0.285138743	0.158489709
0.368257723	0.480865876	0.333594484	0.319406909	0.319737411	0.390111655	0.405235887	0.046446736	0.225244046	0.256482188	0.148772152	0.140541404	-0.14501987	-0.079687032	-0.017911592	-0.009562355	0.051048926	-0.123271727	-0.191559852	-0.18195414	-0.252551138	-0.056183383	-0.240288399	-0.485301011	-0.03209807	-0.301510955	-0.488796533	-0.554921581	-0.321077776	-0.504587875	0.34727932	0.406783496	0.275072464	0.080068572	0.272290011	0.100052483	-0.155682017	-0.130468444	-0.252969678	-0.521495726	0.214248445	0.297880137	0.180229796	0.053143219	-0.16303046	0.119999311
0.050598529	-0.047456024	-0.024776776	-0.077863586	-0.092633921	-0.101781864	-0.127187031	-0.114959168	-0.139806031	-0.124650012	-0.1226712	-0.128349234	-0.122026365	-0.152707724	-0.163189526	-0.143087725	-0.165575564	-0.122651738	-0.124357621	-0.145649632	-0.156370506	-0.17375632	-0.16031532	-0.14081422	-0.168574346	-0.200011238	-0.173078736	-0.190304622	-0.191498849	-0.170993984	0.027786647	-0.039867785	-0.103825526	-0.135888289	-0.082039362	-0.12992668	-0.122861099	-0.124467434	-0.158419833	-0.121440424	0.050551334	-0.037069991	-0.083408199	-0.133883779	-0.11309851	-0.056062714
-0.178090742	-0.275705395	-0.214853392	-0.316261874	-0.296972745	-0.334907966	-0.374084081	-0.147372354	-0.336726245	-0.469093555	-0.267973497	-0.272928476	-0.186957029	-0.240410644	-0.382281275	-0.310413739	-0.339483164	-0.174150077	-0.24981029	-0.275716018	-0.277145655	-0.518914627	-0.255781198	-0.257917963	-0.413730465	-0.37426043	-0.166683619	-0.2791315	-0.557476078	-0.469617681	-0.133822391	-0.285120478	-0.280002469	-0.183379899	-0.32926543	-0.275283138	-0.221364526	-0.233069464	-0.331592924	-0.282562241	-0.112096928	-0.247603936	-0.245280166	-0.205414702	-0.11770735	-0.128280242
-0.346639076	-0.467732482	-0.335371004	-0.39932423	-0.605914365	-0.435745187	-0.696548763	-0.598505944	-0.563336254	-0.50907914	-0.52913824	-0.523239586	-0.495964111	-0.646695599	-0.739063756	-0.481233488	-0.560919582	-0.456295921	-0.55818516	-0.582482024	-0.491208693	-1.07731126	-0.464298243	-0.422969968	-0.741067011	-1.029832255	-0.469702718	-0.836461741	-0.843065163	-0.784538111	-0.260555151	-0.409955476	-0.542431295	-0.632034114	-0.349819465	-0.477613835	-0.482712825	-0.438159797	-0.713689329	-0.597595073	-0.1561303	-0.289931293	-0.434506445	-0.595796164	-0.460400128	-0.157289173
0.241569867	0.349680504	0.223418986	0.209891906	0.224710921	0.24749946	0.282571681	0.021658819	0.148694113	0.170540916	0.094550101	0.08543613	-0.067019688	-0.057120872	0.030421482	0.012632124	0.006244413	-0.056980042	-0.055028899	-0.057883597	-0.12722735	0.056011413	-0.150512529	-0.2596166	0.076598543	-0.143483105	-0.287899285	-0.267713089	-0.117224335	-0.193081964	0.220266014	0.266538059	0.178196871	0.026454937	0.149085693	0.038708969	-0.093104645	-0.072246217	-0.142654452	-0.257776132	0.119673921	0.161486754	0.100643623	-0.005102242	-0.081076149	0.023685846
-0.093048231	-0.012620967	0.008161942	0.076471486	-0.093371909	0.091455805	-0.087475693	-0.209964291	0.000395971	0.094015153	-0.034427716	-0.040691936	-0.126763809	-0.16450739	-0.128027357	0.026681135	0.003724368	-0.054765221	-0.108269747	-0.092397163	-0.028586826	-0.338328334	-0.013878399	-0.050695054	-0.086216289	-0.38811325	-0.096416905	-0.339596759	-0.198160518	-0.222018801	-0.076822443	-0.008014605	-0.08816479	-0.218898302	0.081240844	-0.034393778	-0.128565953	-0.045444583	-0.263972589	-0.261419966	-0.06049211	0.009096516	-0.076025745	-0.222454181	-0.24245109	-0.026980156
-0.054264249	-0.214433088	-0.175641944	-0.347003819	-0.344426543	-0.335824407	-0.400139757	-0.366430318	-0.478536619	-0.538064202	-0.465253142	-0.466887376	-0.544172831	-0.575226413	-0.738959581	-0.610823782	-0.602361418	-0.567667595	-0.63003314	-0.686879474	-0.755581425	-0.861760645	-0.709811463	-0.841988839	-0.709746698	-0.909428369	-0.802467402	-0.979969448	-0.96166731	-1.029411027	-0.010037685	-0.149845737	-0.302887185	-0.329502346	-0.298107045	-0.415273113	-0.503787849	-0.539763683	-0.658251054	-0.797514174	0.030474622	-0.10795625	-0.253439628	-0.291731203	-0.310888291	-0.106760178
0.06673419	0.154420006	0.052254886	0.034249923	0.14845928	0.044906315	0.190433906	0.105711731	0.042610035	0.015265106	0.036221936	0.03902397	-0.003881712	0.024538952	0.031563678	-0.02863487	-0.025333245	-0.044271366	-0.046757695	-0.021653297	-0.109818445	0.117444262	-0.111542866	-0.191861717	0.01363602	0.047067991	-0.142746115	-0.071550923	-0.028256841	-0.109747939	0.13349347	0.107703287	0.157136549	0.142486141	0.019909954	0.027931885	-0.006107394	-0.040817315	0.052020284	-0.081896438	0.034114934	0.05754472	0.098424046	0.148178922	0.095654596	0.05234591
-0.181509918	0.017898652	0.014073536	0.153867887	0.214606706	0.211741333	0.274384071	0.263647763	0.349061664	0.331307604	0.291662888	0.289867564	0.303746999	0.414402401	0.455432902	0.375766448	0.452777372	0.326651477	0.480789401	0.462249461	0.445612932	0.618276177	0.455417079	0.461955431	0.676824225	0.679374156	0.496391584	0.650648526	0.730859172	0.734945506	-0.161760009	0.096998691	0.241499892	0.368199594	0.216825026	0.342819751	0.365316609	0.384002758	0.512964026	0.473540638	-0.124773274	0.10793828	0.23212821	0.382180471	0.326932215	0.036119638
-0.293921445	-0.415022081	-0.290336196	-0.317306034	-0.406704717	-0.372502162	-0.512167929	-0.263385625	-0.339397573	-0.348425032	-0.27443519	-0.275411897	-0.124898284	-0.219097458	-0.300478678	-0.191274571	-0.245093831	-0.097889221	-0.086121966	-0.129046502	-0.06777966	-0.402215328	-0.058998297	0.094096277	-0.233034354	-0.248766399	0.061589786	-0.027368364	-0.163624275	-0.00804623	-0.25685129	-0.367791156	-0.369056784	-0.296310337	-0.285666246	-0.2475366	-0.119838071	-0.103285113	-0.176600823	0.039754124	-0.148859416	-0.273416234	-0.273722198	-0.287062388	-0.116112932	-0.129800558
0.122943477	-0.040633259	-0.052272461	-0.223629211	-0.386070667	-0.239022159	-0.389492949	-0.642762932	-0.559524866	-0.435841725	-0.602038342	-0.592996677	-0.757563282	-0.89582586	-0.948933007	-0.695779189	-0.832678064	-0.808450731	-0.989278707	-0.93880994	-0.977381814	-1.261213441	-0.974393737	-1.133307415	-1.110075589	-1.564555734	-1.185637895	-1.617233075	-1.338084622	-1.552781055	0.121103417	-0.040280228	-0.364346689	-0.678770486	-0.220491948	-0.572290052	-0.752366818	-0.757169981	-1.017618114	-1.204377545	0.119521039	-0.03457436	-0.342246401	-0.618127576	-0.598285747	-0.076910179
-0.045077263	-0.147821863	-0.07620742	-0.116880514	-0.108602979	-0.137421127	-0.188437406	0.079422175	-0.077108997	-0.188928738	-0.007450588	-0.018928049	0.064497187	0.083436376	-0.034626446	-0.030158885	0.000319161	0.091245684	0.029826913	0.019900879	0.057236601	-0.075767451	0.085349709	0.111914998	-0.107000015	0.114640709	0.182077627	0.174935693	-0.097936242	-0.005580913	-0.06900899	-0.145695724	-0.116938279	0.039332692	-0.133218014	-0.028086686	0.038760531	0.030316649	0.016606205	0.091623257	-0.022815676	-0.116733147	-0.074262183	0.00765333	0.022502604	-0.036037298
-0.043382159	0.058155187	0.033629245	0.037426405	0.071216858	0.100949709	0.103883305	0.016232636	0.085980803	0.067469058	0.019561131	0.016983223	-0.080218327	-0.0034364	-0.016086823	-0.023693764	0.035957673	-0.084646444	-0.005780672	-0.040747212	-0.099938314	0.069577521	-0.083945481	-0.183655466	0.143758332	-0.008259545	-0.165901304	-0.12444635	0.038504856	-0.047015077	-0.018751056	0.129032807	0.097095673	0.115726997	0.091765381	0.070799902	-0.013202357	-0.017963227	0.01594759	-0.134643709	0.009210042	0.121312335	0.099905044	0.14537519	0.060835296	0.007110631
0.158480839	0.097238189	0.079705763	0.054928293	-0.000745005	0.070600483	0.031817789	-0.213017598	-0.069270932	0.044362131	-0.12081334	-0.119927568	-0.262333563	-0.273460573	-0.229102195	-0.16690361	-0.161461208	-0.262472632	-0.244401078	-0.272278217	-0.310719836	-0.264337925	-0.302949445	-0.38306798	-0.162179519	-0.452389318	-0.467867128	-0.556357212	-0.289549848	-0.382156193	0.126615801	0.134433766	-0.005508127	-0.183586611	0.087013441	-0.098139249	-0.222753393	-0.206093525	-0.301638493	-0.398778162	0.123477146	0.130317381	-0.011353834	-0.153311062	-0.242103935	0.001299336
-0.618899506	-0.624974568	-0.475615882	-0.45071303	-0.497835185	-0.519861852	-0.593589556	-0.206967452	-0.385434268	-0.422371425	-0.289066595	-0.277311757	-0.009240708	-0.107101038	-0.200250767	-0.132893542	-0.185356734	-0.011657949	-0.022899588	-0.013489058	0.088475526	-0.307154087	0.104323037	0.30972182	-0.221237748	-0.00321536	0.348743068	0.271043899	0.004060692	0.186394051	-0.456237781	-0.55845357	-0.406162383	-0.223857834	-0.388013085	-0.220927258	0.002526645	-0.005559016	0.031376446	0.280478185	-0.337787373	-0.412047837	-0.292175668	-0.181422689	0.033720866	-0.14155183
-0.576975406	-0.556506851	-0.416579381	-0.353398955	-0.495323915	-0.402912742	-0.535254783	-0.391518588	-0.364018001	-0.248511227	-0.353514611	-0.334764239	-0.173716323	-0.277400895	-0.304050339	-0.162683568	-0.230320814	-0.195628727	-0.151450849	-0.139113057	-0.048912717	-0.416139153	-0.036228117	0.129053733	-0.225787965	-0.307946596	0.073406705	-0.092431098	0.007480412	0.060471608	-0.444823208	-0.4207549	-0.383160366	-0.356712427	-0.235087237	-0.228934367	-0.100140337	-0.091280635	-0.081895156	0.070502074	-0.289018871	-0.267683105	-0.262785695	-0.258693658	-0.0841271	-0.116327495
-0.126831977	-4.40132E-05	-0.005949164	0.07330107	0.0798522	0.118618325	0.147489263	0.120792326	0.153615565	0.11164316	0.129160283	0.138733193	0.134259747	0.171272766	0.163697938	0.179978868	0.184792496	0.157762697	0.103511458	0.160960168	0.189962442	0.047185457	0.202690458	0.135073528	0.100570027	0.116647249	0.235687117	0.127032955	0.045449223	0.00229214	-0.102515942	-0.00582342	0.09797975	0.140618322	0.082021265	0.142456009	0.122558643	0.145137033	0.101136843	0.022833384	-0.133599204	0.011956112	0.066357274	0.128642353	0.100009863	0.05720251
-0.039327194	-0.012103851	-0.07166528	-0.16393887	-0.034021216	-0.158951504	-0.050459179	-0.034234555	-0.163363547	-0.243237792	-0.144985987	-0.149905384	-0.164719711	-0.160329926	-0.201832474	-0.25685757	-0.229712964	-0.200370726	-0.145217505	-0.204148235	-0.312040625	-0.075666701	-0.307453244	-0.35338579	-0.088581843	-0.106279014	-0.322480863	-0.192575657	-0.211680813	-0.204698747	0.049935377	-0.021908288	-0.017604707	0.015805165	-0.1616595	-0.141500017	-0.149341592	-0.196140597	-0.121232387	-0.188495253	0.008758746	-0.055077548	-0.033334149	0.023145074	0.020034284	-0.067056992
0.357208609	0.44151608	0.325935531	0.352031355	0.390524226	0.409934552	0.483630029	0.215505281	0.333717756	0.365596893	0.273445374	0.274675015	0.060694815	0.163465514	0.224280402	0.16452201	0.24486239	0.05668779	-0.008525476	0.038911076	0.001730498	0.255381577	0.014580756	-0.177895037	0.115154094	0.09250576	-0.158947752	-0.146791725	0.029340551	-0.158242005	0.316866114	0.396115745	0.353999121	0.248050898	0.326935108	0.245052149	0.061209144	0.059362129	0.070779355	-0.17407169	0.207380142	0.316599872	0.270050998	0.237636315	0.024173651	0.185994404
-0.143555593	0.038641337	-0.017894402	0.087504669	0.150938983	0.108818678	0.264224326	0.084604173	0.16076676	0.23699945	0.109550502	0.125925534	0.115888913	0.145144041	0.243313575	0.166444071	0.19949144	0.068817631	0.15297947	0.180175873	0.155767546	0.353238457	0.151609367	0.141013991	0.316226064	0.300742245	0.140563431	0.229749803	0.416806033	0.338434853	-0.078352449	0.075611908	0.189593009	0.160648768	0.138371486	0.164439634	0.158706337	0.139470446	0.286316869	0.196472118	-0.109718674	0.073493784	0.144008641	0.210363211	0.176163559	0.04284978
0.18771921	0.087211299	0.090333713	0.094527967	0.138428243	0.054777286	0.144426557	0.202892499	0.105168407	0.144101704	0.116178791	0.121094436	0.203791304	0.237600292	0.234953249	0.154002406	0.120117542	0.1364612	0.130756188	0.201706318	0.18802215	0.352891532	0.174535498	0.223452837	0.065120058	0.355307859	0.228024788	0.312456034	0.30785996	0.253685737	0.107645477	0.092034887	0.124166325	0.173144275	0.091505773	0.120030795	0.202681679	0.153069096	0.332783906	0.323144174	0.111674922	0.088523586	0.123515902	0.194167485	0.16480317	0.087134344
-0.191342514	0.100121875	0.06677844	0.239935287	0.328051996	0.293695429	0.382709577	0.494023751	0.504257474	0.382828477	0.498617665	0.492284376	0.563568138	0.673293576	0.71599836	0.591475567	0.664418584	0.625695753	0.673723348	0.703521418	0.745371713	0.797850863	0.746493838	0.763196735	0.780426256	1.006179617	0.88779671	1.041918506	0.821266071	0.905096797	-0.152302337	0.059759768	0.318762578	0.521890739	0.212479072	0.467254403	0.530405913	0.568160092	0.657655125	0.686439008	-0.197512584	0.03008212	0.262027142	0.46061783	0.428782897	0.05928014
-0.321508553	-0.22146648	-0.227053326	-0.295168193	-0.352901921	-0.28479852	-0.38755636	-0.38647858	-0.376625686	-0.371675526	-0.404510397	-0.405257236	-0.43459134	-0.490507232	-0.563795773	-0.424209891	-0.473816785	-0.458406756	-0.444773482	-0.465595881	-0.523290378	-0.634390772	-0.507363729	-0.557657404	-0.417829183	-0.712265605	-0.557713681	-0.705250952	-0.553709095	-0.603745846	-0.167606584	-0.169567356	-0.273383169	-0.314027136	-0.240589322	-0.333259067	-0.377042997	-0.382252192	-0.451214846	-0.528773038	-0.118681347	-0.136666306	-0.215166966	-0.253884157	-0.199822872	-0.124776262
0.209760113	0.517795899	0.40782851	0.641867476	0.628714332	0.705460103	0.753352481	0.594672167	0.813325233	0.813130917	0.768586679	0.768248609	0.68458754	0.794432121	0.980721982	0.848748744	0.9157092	0.765380774	0.6764145	0.797018711	0.918915721	0.958981574	0.893448788	0.848655562	0.793638402	1.006601037	0.900398692	0.970556465	0.890247665	0.864414767	0.146990602	0.371771795	0.548149796	0.540193174	0.533874588	0.6614886	0.593040296	0.668177371	0.666996288	0.648416735	0.004850167	0.271714034	0.42179612	0.448857468	0.319918957	0.237574778
0.419218446	0.395292252	0.307980226	0.247800056	0.161481188	0.303708618	0.190343117	-0.126677562	0.087793317	0.138167877	0.012766461	-0.003383332	-0.281370514	-0.260736332	-0.224851102	-0.141580766	-0.111630663	-0.238508553	-0.293764401	-0.329837176	-0.374563138	-0.312611949	-0.368190527	-0.564759867	-0.178543329	-0.578044367	-0.634032022	-0.758009081	-0.506717377	-0.63433419	0.318400519	0.344868269	0.099276648	-0.130718517	0.197552685	-0.041681364	-0.291447707	-0.247528463	-0.470073394	-0.647102507	0.254675667	0.25180921	0.048976445	-0.163827707	-0.328649107	0.043137791
-0.312717645	-0.293757825	-0.214620655	-0.190943928	-0.25155787	-0.199725405	-0.283954018	-0.165748483	-0.182110773	-0.173872149	-0.164269431	-0.157246141	-0.098236332	-0.123575981	-0.181054653	-0.085529497	-0.111329794	-0.074997577	-0.105217175	-0.089835583	-0.043973556	-0.315175049	-0.019871972	0.004246109	-0.190749105	-0.211259939	0.037191354	-0.120825256	-0.166691568	-0.148761187	-0.209629538	-0.231236895	-0.18736586	-0.138223788	-0.128397545	-0.106932431	-0.067266427	-0.044880817	-0.104405315	-0.070260176	-0.151119989	-0.138917954	-0.126356772	-0.107070912	-0.065549501	-0.040179613
0.727234467	0.872688916	0.649521519	0.660416281	0.66984835	0.782462499	0.812450737	0.259977007	0.575888142	0.640475511	0.422723926	0.407528252	-0.037512906	0.129792497	0.245974607	0.200872599	0.320145677	-0.024573536	-0.082690732	-0.047115185	-0.150217551	0.325925495	-0.14243167	-0.499918718	0.233102929	-0.088727841	-0.526980095	-0.51198477	-0.061574752	-0.389645374	0.579545617	0.79341456	0.57476745	0.313463815	0.591566495	0.353925691	-0.03151658	-0.00952129	-0.07856806	-0.515197901	0.42029901	0.600985898	0.429149876	0.283209847	-0.075312935	0.236688318
-0.048243258	0.295381066	0.177424209	0.346411291	0.28483284	0.37796105	0.392106252	0.182006378	0.389299354	0.45183279	0.340770484	0.34774859	0.2678833	0.268489667	0.421745146	0.417944497	0.411558075	0.298830651	0.205284137	0.319605404	0.394132669	0.31518454	0.375151972	0.321300861	0.319672282	0.26637153	0.345019769	0.261495545	0.348801391	0.271415307	0.0238184	0.171652145	0.26903822	0.153671164	0.273181184	0.287562756	0.200988951	0.259585241	0.209991885	0.148159221	-0.108864028	0.096789259	0.168164547	0.122918843	0.088593902	0.111444811
-0.335587896	-0.530120775	-0.352690411	-0.369626675	-0.44217381	-0.424911646	-0.517990228	-0.247587477	-0.371926781	-0.383370131	-0.2993088	-0.287046885	-0.094066931	-0.188670417	-0.287370343	-0.186045124	-0.24115863	-0.08748978	-0.123940726	-0.132137593	-0.029028508	-0.4604095	-0.014653398	0.135407981	-0.351443001	-0.246687481	0.147786934	-0.007323909	-0.218195574	-0.091015446	-0.329416497	-0.445137766	-0.394397377	-0.295155673	-0.312064503	-0.24499538	-0.088497226	-0.089923433	-0.145582795	0.053902421	-0.200141039	-0.3066863	-0.295966708	-0.267350916	-0.087673191	-0.116355432
-0.145946177	-0.080280479	-0.096151625	-0.133839792	-0.026746057	-0.093469877	-0.005755593	0.046242722	-0.063593561	-0.203897826	-0.05109896	-0.046771382	-0.041369201	-0.025108171	-0.085696434	-0.104913159	-0.08547399	-0.038192447	-0.074220427	-0.079261965	-0.11024016	-0.136570615	-0.10058317	-0.181977586	-0.092864126	-0.062905796	-0.054374517	-0.070624275	-0.256729206	-0.257123647	-0.082510199	-0.094617048	-0.011769687	0.069951268	-0.138896884	-0.049989322	-0.058909578	-0.075674741	-0.094961238	-0.176225131	-0.121642695	-0.099282898	-0.042970983	0.051570611	0.075307334	-0.046395786
0.17045361	-0.076558132	-0.056781284	-0.207797186	-0.226393209	-0.249459274	-0.27208124	-0.25434638	-0.387409046	-0.400590501	-0.33372121	-0.335547899	-0.345326276	-0.421327028	-0.516033488	-0.440294113	-0.490720955	-0.371070074	-0.491478491	-0.497636029	-0.527614918	-0.663117939	-0.513094484	-0.558491483	-0.675806059	-0.693015064	-0.557486319	-0.711781073	-0.815475467	-0.818718548	0.126097626	-0.109672828	-0.243511225	-0.321865362	-0.236252675	-0.357748096	-0.380036525	-0.409679524	-0.534551013	-0.544634181	0.10917359	-0.098002065	-0.225987298	-0.327640896	-0.326739332	-0.055123696
0.261104416	0.171632213	0.166081023	0.136421218	0.204356637	0.159872537	0.201940799	0.194068068	0.181141895	0.137189152	0.173785951	0.165749673	0.114328071	0.195797439	0.193737484	0.099420166	0.172804497	0.119500256	0.173601531	0.132250997	0.096989404	0.339835116	0.097525936	0.073631282	0.226812886	0.316917742	0.062538757	0.232102153	0.222167702	0.220588751	0.153126131	0.188026929	0.157583019	0.208757636	0.129256392	0.153339049	0.129687017	0.111023965	0.180958449	0.152008024	0.167505165	0.153837851	0.149213641	0.187222836	0.12020552	0.059741821
-0.399805081	-0.327507022	-0.29971567	-0.287337702	-0.328279263	-0.355716624	-0.374819809	-0.262303964	-0.321504239	-0.276946523	-0.267273607	-0.261240207	-0.10628867	-0.244147814	-0.218253305	-0.16395792	-0.252044378	-0.120351442	-0.10640503	-0.108855097	-0.071525156	-0.279591389	-0.089108195	0.063126341	-0.171019074	-0.196012722	0.027120125	-0.022218288	-0.08195818	0.044615606	-0.238726538	-0.348233318	-0.276903675	-0.296005562	-0.283993215	-0.2526932	-0.128208121	-0.120726691	-0.131994632	0.053923496	-0.232080049	-0.303046652	-0.245313501	-0.271724728	-0.102049904	-0.160721929
-0.054419001	-0.026273729	0.002561613	0.068096413	0.042529614	0.049191057	0.036065646	0.066591834	0.115317955	0.181077565	0.110885931	0.11511897	0.163303967	0.173376116	0.235343921	0.188528222	0.202105405	0.156341964	0.215520623	0.224217572	0.268712902	0.330018352	0.256805353	0.354336017	0.256196372	0.354182718	0.294664643	0.392584817	0.46122651	0.491734529	-0.048665942	0.007487072	0.049735652	0.071482605	0.091687113	0.131340344	0.188123848	0.190496837	0.290307998	0.376931805	-0.004947091	0.029672894	0.074917455	0.096289146	0.114112352	0.029426211
0.156268177	0.09605779	0.088875727	0.024244227	0.046351986	0.09670709	0.06890868	-0.082102115	0.00649095	-0.025574628	-0.055843302	-0.060104193	-0.218488337	-0.162356332	-0.18898655	-0.168033049	-0.103580507	-0.1993652	-0.133788735	-0.220664462	-0.286298827	-0.159869534	-0.272822375	-0.399932105	-0.020460037	-0.291048592	-0.416353875	-0.406382138	-0.262899005	-0.329178567	0.086538982	0.159631718	0.03477245	-0.010357746	0.062453987	-0.031551628	-0.164248738	-0.161558199	-0.240738415	-0.378063201	0.114758709	0.14475282	0.033271535	-0.008702612	-0.089488785	-0.003975737
-0.070815075	-0.268954304	-0.144943678	-0.185165308	-0.203846899	-0.198653944	-0.26109117	-0.10436288	-0.176800365	-0.202364281	-0.14187667	-0.138275332	-0.075096137	-0.077767099	-0.171033217	-0.122261898	-0.112882972	-0.052768443	-0.029723766	-0.083187943	-0.056182316	-0.22430506	-0.033442032	0.016165208	-0.149213641	-0.115222332	0.0166519	-0.033192999	-0.13276571	-0.072424761	-0.107115491	-0.176788376	-0.181064987	-0.091206685	-0.121475037	-0.098870136	-0.038168479	-0.038993096	-0.075328627	0.00104955	-0.009263366	-0.083811719	-0.108104849	-0.082262069	-0.038576644	-0.020632219
-0.112098641	-0.18787895	-0.086897821	-0.072874904	-0.172554905	-0.087631772	-0.233115696	-0.051958949	-0.064883431	-0.098768995	-0.023908895	-0.027620389	0.022303852	0.004437844	-0.064813582	0.018229316	0.03012818	0.074199998	-0.013635304	-0.004236917	0.101770731	-0.225622406	0.126747784	0.16716541	-0.139837674	-0.07193988	0.191493941	0.055966063	-0.108083459	-0.037318453	-0.143188599	-0.170187668	-0.173552892	-0.105231186	-0.076385857	-0.029975037	-0.000534535	0.031025624	-0.078314867	0.022118327	-0.072338842	-0.115636773	-0.121767169	-0.124730012	-0.07636407	-0.028723089
-0.054749333	-0.068711648	-0.041795253	-0.029522673	-0.052651603	-0.0170802	-0.050332687	-0.041432262	-0.027087014	-0.050203043	-0.017721892	-0.019338811	-0.023108544	-0.03300739	-0.052956844	-0.011613249	-0.003413111	0.015663434	-0.011607145	-0.027938778	-6.03976E-05	-0.157648471	0.013300996	-0.003866294	-0.045425016	-0.100967707	0.018676061	-0.06654019	-0.145574734	-0.108574161	-0.061671002	-0.069039425	-0.054541399	-0.051778843	-0.028946611	-0.024984903	-0.037593666	-0.010885296	-0.113338754	-0.092298437	-0.061749645	-0.048988316	-0.055103278	-0.073405992	-0.076791464	-0.028717047
-0.142822437	-0.366107185	-0.244552195	-0.379839676	-0.446668921	-0.368901495	-0.486350331	-0.476022574	-0.491316332	-0.486107191	-0.506729703	-0.492882042	-0.537381762	-0.592507444	-0.710821822	-0.560178487	-0.57159638	-0.561279644	-0.579999689	-0.637474286	-0.637066385	-0.856419799	-0.611416226	-0.659171784	-0.668815065	-0.916367975	-0.677439036	-0.874787668	-0.777739428	-0.840444272	-0.154687587	-0.220745928	-0.389297908	-0.431708091	-0.280001763	-0.406774856	-0.457051506	-0.483227477	-0.596874413	-0.656669033	-0.013764644	-0.119111844	-0.294326367	-0.359367095	-0.280006486	-0.104163799
-0.056113737	-0.056905426	-0.060397557	-0.035618385	0.032273608	-0.063264755	0.042863228	0.060610008	0.007239671	0.038499388	0.014058552	0.016211476	0.103540761	0.105374094	0.126654754	0.065468923	0.049478549	0.072583205	0.190995324	0.16645458	0.113080735	0.274869296	0.103538291	0.181810977	0.237486821	0.289012711	0.159878586	0.292591297	0.330617708	0.368561571	-0.037862983	-0.028105721	0.050598601	0.094710482	-0.003549283	0.038820466	0.128474736	0.107490449	0.237142925	0.282678396	-0.034448274	-0.016681248	0.04871784	0.111933837	0.13270108	-0.018797209
0.218403432	0.221072758	0.145097244	0.097339135	0.06469682	0.119659648	0.084725413	-0.091308718	-0.018008469	-0.030736887	-0.022024308	-0.031207041	-0.17695176	-0.21107945	-0.192130389	-0.13268743	-0.134161193	-0.131969476	-0.235172302	-0.25018712	-0.263705982	-0.347384683	-0.260774543	-0.386971641	-0.23337391	-0.44962079	-0.388131718	-0.51926634	-0.52659435	-0.549907707	0.198336168	0.115163457	0.016067247	-0.139194258	0.020816528	-0.099572936	-0.242203402	-0.205005159	-0.419751302	-0.489825084	0.08798747	0.045588409	-0.049486457	-0.198173804	-0.270419291	-0.004450507
0.080540579	0.117428817	0.051185242	0.042402305	0.050183516	0.022380678	0.055494199	-0.006344545	-0.007833182	0.028543429	-0.004555431	-0.005580763	-0.012233362	-0.039679716	-0.003496055	-0.013062528	-0.0605312	-0.029179425	-0.033080874	-0.016030203	-0.052667877	0.023836548	-0.070632823	-0.065666541	-0.031365155	-0.046199249	-0.093543137	-0.076326494	-0.026773144	-0.039420849	0.117235441	0.056231393	0.046764941	-0.017405294	0.012549613	-0.031182233	-0.03145045	-0.034417397	-0.020432767	-0.021267984	0.050674604	0.022628549	0.021732356	-0.023726486	-0.033450863	0.027473679
0.068944342	0.195137581	0.171515362	0.258238266	0.224434783	0.334779305	0.2977782	0.153326298	0.322708717	0.325382104	0.251765259	0.253886064	0.131799377	0.214153245	0.252238833	0.260876706	0.313481076	0.178217544	0.165959616	0.185579163	0.215749098	0.195550875	0.225126985	0.114453634	0.262576503	0.155995121	0.145375902	0.083307704	0.170464221	0.083335153	0.030996423	0.206506066	0.215519267	0.195466037	0.269211417	0.255726812	0.145224652	0.187933857	0.119207368	-0.002270188	0.012606862	0.191760645	0.181214497	0.177733268	0.064920631	0.110774294
0.13107833	0.037203185	0.05067916	-0.015680434	0.03339274	0.007220842	-0.012824707	0.110006777	0.017994586	-0.118724364	0.052202753	0.040694791	0.02490736	0.056383136	-0.022633762	-0.044398363	0.005841131	0.061963991	0.030040073	-0.022149383	-0.023300553	-0.033558595	-0.0116929	-0.049374221	-0.022671464	0.050179956	0.001507985	0.047558503	-0.163640516	-0.093582454	0.067421666	0.004725913	-0.006792014	0.079817038	-0.05766248	0.00246724	-0.009808143	-0.013619471	-0.071967566	-0.055091355	0.058472781	-0.017687237	-0.01262696	0.022639181	0.008961121	-0.009000971
-0.612435204	-0.704298933	-0.498984062	-0.447166962	-0.455709195	-0.541098989	-0.535900336	-0.055832048	-0.294648766	-0.366644734	-0.166836661	-0.143136556	0.279968399	0.148187615	0.106312556	0.082297153	-0.018478916	0.278355691	0.307249743	0.31675985	0.477020542	0.02559465	0.444857631	0.801072001	0.008210671	0.441053091	0.84272521	0.876147015	0.378738815	0.687324482	-0.540983728	-0.65863032	-0.396396058	-0.134492874	-0.411994377	-0.126660483	0.247742988	0.23434555	0.324573652	0.762923325	-0.400176242	-0.494756029	-0.288577066	-0.130307766	0.226898708	-0.137571281
0.054079606	-0.017644772	-0.019399112	-0.029277692	0.069972198	-0.063411247	0.066079363	0.10507985	0.00996268	0.019740142	0.034530029	0.032299194	0.107766579	0.12624736	0.141497217	0.033626858	0.052981386	0.069296464	0.183756269	0.144009773	0.08529385	0.344559059	0.077343962	0.156861816	0.219746107	0.360870109	0.126000038	0.334994716	0.3400883	0.387430547	0.030292105	0.011378405	0.066074623	0.128299193	-0.009061056	0.044089325	0.131904357	0.09109965	0.260457034	0.312490412	0.043562108	0.00884305	0.068058078	0.141296499	0.151780543	-0.008379214
0.09763955	-0.0163557	0.055961787	0.032178859	-0.087756283	0.043965052	-0.162251716	-0.074775515	-0.006487104	-0.042159602	0.010472551	-0.004547332	-0.065676908	-0.067490816	-0.122132716	-0.028546979	0.014149392	0.018839291	-0.047658753	-0.097133478	-0.014609093	-0.264846811	0.008345466	-0.005439324	-0.108651774	-0.205193763	-0.033888901	-0.145238143	-0.232066778	-0.158996045	0.012488688	-0.01900626	-0.125845084	-0.128559271	0.004471985	-0.029795441	-0.08980851	-0.037414478	-0.235180124	-0.157960973	0.064618246	-0.006536069	-0.087505508	-0.175613653	-0.194870956	-0.020853124
0.022009779	-0.143609342	-0.111276674	-0.259339202	-0.27404716	-0.292438538	-0.369193034	-0.254364981	-0.367428695	-0.42070047	-0.322318816	-0.331912149	-0.320477873	-0.392159714	-0.485718189	-0.418889909	-0.444027704	-0.330659826	-0.35317141	-0.421560833	-0.451023847	-0.521279539	-0.446431702	-0.434420443	-0.444261955	-0.532000364	-0.459867255	-0.493884219	-0.564701853	-0.503926437	0.019287369	-0.150964743	-0.278978781	-0.291683661	-0.279449264	-0.337845668	-0.333379347	-0.356429383	-0.435109576	-0.381807242	0.052027537	-0.150107836	-0.237155208	-0.296803696	-0.223058464	-0.124336703
0.084688048	0.067235318	0.065535081	0.068243714	0.086810405	0.046369067	0.045669313	0.122619101	0.093173033	0.09488345	0.108962453	0.094014825	0.12116798	0.155475014	0.154936658	0.105840555	0.131558269	0.121610285	0.175494686	0.15861374	0.137559048	0.293738854	0.138779989	0.184151874	0.216051561	0.310641943	0.157482142	0.287713483	0.297763478	0.333965727	0.050335708	0.071244527	0.064225562	0.117602631	0.055782491	0.090402644	0.125159854	0.118716232	0.205130849	0.246435639	0.072354623	0.04369084	0.07437022	0.109793931	0.084815737	-0.013890653
-0.018271923	-0.208369439	-0.150229244	-0.222456683	-0.295581821	-0.326733	-0.359015004	-0.27648679	-0.359022715	-0.255899168	-0.310382043	-0.299004666	-0.147593881	-0.297319065	-0.279440595	-0.226901332	-0.378907526	-0.218388969	-0.253900508	-0.205719955	-0.17279302	-0.318782307	-0.217968768	-0.042367216	-0.433472926	-0.363173619	-0.133894314	-0.195194822	-0.18179276	-0.149332039	-0.040617596	-0.219927702	-0.29299346	-0.375289515	-0.240312919	-0.306913777	-0.173822159	-0.206302064	-0.166344508	0.00571404	0.010789408	-0.18753066	-0.242444429	-0.334870716	-0.126929806	-0.082104895
0.418729596	0.416397716	0.339305667	0.313580786	0.259401135	0.375571545	0.289369461	0.08106563	0.232320175	0.238027536	0.170447926	0.154803035	-0.079639124	-0.000756296	0.001373117	0.037575157	0.093037435	-0.040885203	-0.122911396	-0.11656677	-0.142673949	-0.055055357	-0.124891394	-0.321810644	-0.04348117	-0.224636366	-0.329777066	-0.415861	-0.270045887	-0.40611855	0.30727316	0.368708115	0.198722302	0.078020728	0.264688257	0.117519617	-0.093221864	-0.062524445	-0.20364794	-0.397412837	0.24782194	0.2855709	0.151566305	0.03874169	-0.161619965	0.111233713
-0.181200276	-0.051263913	-0.059298791	0.006023652	0.054935375	0.008783175	0.063188408	0.152770149	0.104831681	0.059580618	0.126437191	0.120486344	0.186596219	0.220411357	0.215724314	0.16673257	0.202526928	0.204891523	0.239204476	0.239526987	0.238411189	0.263921421	0.253410804	0.277378149	0.275257589	0.392421132	0.333095334	0.402345766	0.288910277	0.353513014	-0.115468735	-0.05727229	0.069246917	0.175668283	0.009413783	0.125277391	0.17978333	0.187449622	0.24233836	0.272452925	-0.129335836	-0.054439674	0.059005724	0.160081087	0.141213299	-0.025993312
0.046151083	0.13335762	0.0962306	0.119324808	0.130772732	0.145544225	0.131537733	0.12464166	0.157825692	0.134038291	0.138393447	0.129865402	0.080828126	0.132346829	0.13415035	0.114411824	0.151278383	0.095473971	0.105865522	0.105761504	0.091798473	0.186775053	0.098894403	0.053163932	0.18096008	0.174915555	0.06808414	0.112713912	0.146291857	0.124129044	0.054857349	0.11918856	0.122093737	0.144624015	0.10693269	0.125166957	0.082761207	0.092143502	0.10870887	0.054421539	0.033244317	0.085283948	0.105328022	0.131772745	0.0637705	0.031180719
-0.188202632	-0.192468281	-0.153416534	-0.15355931	-0.135458625	-0.164167907	-0.155742669	-0.060715166	-0.118016716	-0.145761069	-0.097196104	-0.092515774	-0.022032535	-0.045624454	-0.074708991	-0.062498934	-0.073590558	-0.023392111	0.00293186	-0.013696091	-0.005880388	-0.083280387	-0.003112526	0.046234234	-0.028720523	-0.008616902	0.064651508	0.065799499	0.001208359	0.05113316	-0.138733063	-0.161968674	-0.10509771	-0.046731669	-0.12585393	-0.070005099	-0.008727604	-0.014589333	0.004387051	0.058852504	-0.107772425	-0.120986221	-0.079693858	-0.032824553	0.040419563	-0.048487671
1.07615589	1.101401635	0.821442668	0.774218	0.811940427	0.856367901	0.93786171	0.376318055	0.601681391	0.659673052	0.49163254	0.464657743	0.012487592	0.167317716	0.272949744	0.188733271	0.291368882	0.007529301	-0.125448622	-0.069626959	-0.207182372	0.369283303	-0.202979864	-0.57989073	0.1208497	-0.073521513	-0.612122653	-0.566906005	-0.206455647	-0.526097915	0.839941618	0.916979045	0.650856057	0.342513574	0.617517368	0.338493615	-0.054551759	-0.052457613	-0.12772791	-0.562934739	0.592239786	0.654591263	0.45644561	0.264681223	-0.158048274	0.270746996
0.119051984	0.130800476	0.064963456	-0.051477391	-0.023841191	0.007433223	-0.012253088	-0.15327995	-0.150323514	-0.219672503	-0.185950507	-0.195402648	-0.391480069	-0.360209988	-0.447149835	-0.367242051	-0.330357632	-0.385831717	-0.463560645	-0.491737801	-0.586198276	-0.544301588	-0.550819354	-0.789664966	-0.415530928	-0.683496336	-0.722703228	-0.867382883	-0.786749413	-0.924211519	0.150988429	0.121183393	-0.021578696	-0.105534339	-0.056726151	-0.187789149	-0.381095679	-0.386625555	-0.533089753	-0.788776455	0.094853126	0.074160475	-0.053055987	-0.109805358	-0.238874239	-0.028168426
-0.226933276	-0.032146408	0.010655493	0.208767742	0.262264035	0.210893289	0.259912072	0.554833725	0.503334741	0.405755658	0.542321115	0.534927022	0.73232873	0.831240888	0.857317153	0.71209711	0.776018329	0.78757404	0.853182769	0.893460799	0.993783438	0.990816449	0.992279875	1.1474207	0.874794404	1.31552404	1.236640574	1.453189286	1.151706416	1.317937691	-0.230186743	-0.04503174	0.250740589	0.541818618	0.188612252	0.515010069	0.698887325	0.726783938	0.903677481	1.085084278	-0.203301449	-0.033315223	0.2455987	0.488067906	0.52048729	0.061777903
-0.268127173	-0.261302297	-0.173979795	-0.122774423	-0.152672524	-0.112486622	-0.153281445	-0.100835034	-0.055134954	-0.04271576	-0.058670134	-0.051973196	0.006792477	-0.00154967	0.003107007	0.025240912	0.046691966	0.036253269	0.119171854	0.073356084	0.118137273	-0.014415955	0.125543262	0.202279997	0.133211293	0.075328738	0.182929216	0.182020585	0.175183098	0.250763915	-0.24235348	-0.167850279	-0.114672574	-0.055075158	-0.051046526	-0.000677611	0.05553884	0.077063694	0.064609479	0.159630463	-0.148024703	-0.08914647	-0.061741787	-0.031678497	0.038851257	-0.054617673
0.285070235	0.298104784	0.192319963	0.179942694	0.23525439	0.173381191	0.291452977	0.084447861	0.121728175	0.176041439	0.101442874	0.102168514	0.017320039	0.019013761	0.105679889	0.03556769	0.036556924	-0.02228369	-0.029492086	-0.005530438	-0.060546456	0.198718986	-0.082427405	-0.132343878	0.059550114	0.037913254	-0.170138041	-0.081768305	0.054850238	-0.026901329	0.241872681	0.226223171	0.190768029	0.062693233	0.127393648	0.056413814	-0.010347749	-0.032810078	0.02462157	-0.061626985	0.142645482	0.137758734	0.111994521	0.055812893	-0.000669353	0.052778178
-0.211009476	-0.204233717	-0.141730901	-0.164851484	-0.206788172	-0.149039396	-0.278998606	-0.092044348	-0.127986385	-0.197860884	-0.121254807	-0.130398678	-0.102278914	-0.083264259	-0.193471235	-0.118094066	-0.09763241	-0.076533687	-0.056588047	-0.091204959	-0.086966122	-0.215042249	-0.057341544	-0.051471366	-0.074774699	-0.123075037	-0.021946689	-0.064093004	-0.11232172	-0.068450752	-0.170633179	-0.139526899	-0.168234081	-0.052304757	-0.123159471	-0.080847096	-0.062181584	-0.054760457	-0.085150238	-0.065714487	-0.07743668	-0.089922239	-0.094161961	-0.038563388	-0.007454577	-0.059821165
0.533868028	0.775468221	0.564016422	0.614283098	0.71823362	0.778665607	0.898771988	0.41981112	0.665047908	0.619469509	0.515351015	0.506447595	0.117429305	0.328317573	0.416192378	0.320245658	0.462834624	0.149345514	0.111590693	0.146082355	0.037646758	0.480327974	0.051546036	-0.32871105	0.420109113	0.197890605	-0.242438771	-0.202060126	0.057550245	-0.233830673	0.43739754	0.709628071	0.644725573	0.514354295	0.56597287	0.463188693	0.122718899	0.145636308	0.098404739	-0.358866378	0.263802907	0.543222601	0.481142798	0.466249256	0.117522224	0.239970012
0.276715354	0.021420001	0.019837602	-0.14954383	-0.089376889	-0.195128012	-0.152516238	-0.07688439	-0.25779518	-0.323016942	-0.190455167	-0.192561485	-0.179351712	-0.232618011	-0.299107403	-0.328099981	-0.349760299	-0.213808414	-0.271100262	-0.315283114	-0.355223178	-0.283853216	-0.367458189	-0.35993283	-0.414561174	-0.305048763	-0.374394976	-0.318623213	-0.479354167	-0.432676437	0.208891292	-0.039282143	-0.132194713	-0.150183416	-0.206875083	-0.246429699	-0.226295511	-0.279890391	-0.293029626	-0.248292307	0.176286047	-0.067859947	-0.134577544	-0.181620448	-0.141100618	-0.026523462
0.398242035	0.293965151	0.291792855	0.224315946	0.196268329	0.301409223	0.159775016	0.10252845	0.201353864	0.15394403	0.138210148	0.109799864	-0.114571037	0.035260512	-0.051387351	-0.028256917	0.098408069	-0.066625604	-0.046311742	-0.120015083	-0.176740121	0.026781684	-0.132218708	-0.317480407	0.074608837	-0.088842865	-0.332389602	-0.308321758	-0.151562227	-0.251189551	0.244393853	0.358367832	0.147992253	0.158165482	0.237921094	0.131067032	-0.058585064	-0.044726048	-0.12013612	-0.310192883	0.299863024	0.311647145	0.169112968	0.139373892	-0.095325714	0.064142214
0.063220899	-0.033266893	0.011622612	-0.025165696	-0.050270335	0.016413796	-0.056406566	-0.074139518	-0.044299937	-0.063802178	-0.074818508	-0.078497182	-0.167141145	-0.111140431	-0.200729322	-0.132179195	-0.080310642	-0.150590875	-0.148868415	-0.184049391	-0.208552897	-0.244956335	-0.168953565	-0.269756351	-0.134687746	-0.270291418	-0.251722839	-0.340043839	-0.263502333	-0.331371774	0.002923232	0.051111598	-0.039041252	-0.022409652	0.029756977	-0.031467586	-0.114164559	-0.112476519	-0.179575096	-0.295311857	0.064762469	0.084935054	-0.005234096	-0.005514766	-0.088446956	0.016555726
0.263098145	0.289381969	0.166421829	0.149376941	0.101461938	0.09961777	0.138258289	-0.121662417	-0.026612536	0.10862465	-0.030857716	-0.030293424	-0.102179846	-0.204737763	-0.058653248	-0.058084065	-0.147007443	-0.133727126	-0.208586731	-0.153419972	-0.16788528	-0.093595739	-0.214534915	-0.211019909	-0.193702608	-0.308994352	-0.314508435	-0.350350756	-0.188008561	-0.239127268	0.261979793	0.146746006	0.051247128	-0.210075723	0.051909069	-0.110927095	-0.174232784	-0.165576027	-0.219417811	-0.209335256	0.13039794	0.051706806	-0.0237529	-0.222739465	-0.214884055	0.015796911
0.364114895	0.409121593	0.30268788	0.278651606	0.406898838	0.362159651	0.493328235	0.324123459	0.328068331	0.236801979	0.275715929	0.271933566	0.100484425	0.238994574	0.228086217	0.126706437	0.213675074	0.093794661	0.058671515	0.075476893	-0.008120793	0.303482004	0.003923313	-0.2108792	0.15616454	0.203647142	-0.115609193	-0.039133127	-0.02815362	-0.181374891	0.283129266	0.371089475	0.36018778	0.36906364	0.247621267	0.241896913	0.095131461	0.070413906	0.10557341	-0.158804974	0.184888958	0.282499661	0.272076013	0.332366479	0.137055841	0.14847051
-0.347270545	-0.421021675	-0.296567028	-0.348318094	-0.364039739	-0.364027447	-0.469355858	-0.151362807	-0.29687637	-0.378471078	-0.256635496	-0.26083428	-0.125736854	-0.132192807	-0.286057494	-0.214713716	-0.222837718	-0.124021558	-0.076595041	-0.122840835	-0.116768776	-0.289924664	-0.08806497	-0.01145506	-0.178455286	-0.1191945	0.030405212	0.000648753	-0.132367366	-0.043457619	-0.284442983	-0.309593713	-0.29810967	-0.110228971	-0.271841131	-0.183517618	-0.069620591	-0.086922497	-0.060453399	0.025369408	-0.140271875	-0.209787573	-0.183946671	-0.074908633	0.022252888	-0.118966192
-0.059637375	-0.138251432	-0.039436931	-0.030738712	-0.11273005	-0.003845199	-0.151421968	-0.080536214	-0.007943109	-0.003097956	-0.025609156	-0.026203176	-0.057792325	-0.022534948	-0.069199593	-0.009973276	0.044995533	-0.019702289	-0.001801049	-0.040019665	0.020376806	-0.110630996	0.045253169	0.05054282	-0.006387683	-0.065621447	0.021575675	-0.029669606	0.012957703	0.023603129	-0.104126455	-0.037174256	-0.096952509	-0.051145701	0.030513367	0.021602755	-0.002362609	0.018244058	-0.035164151	-0.011604067	0.012196039	0.029178422	-0.024810025	-0.029535829	-0.044114678	0.004886969
-0.459964725	-0.365446625	-0.294251672	-0.189387294	-0.234044107	-0.222791891	-0.185981246	-0.15293931	-0.137185006	-0.022094971	-0.16104952	-0.135450161	0.04790263	-0.013500563	0.027082624	0.063952229	-0.037842329	-0.01925521	0.048949814	0.132171816	0.170160557	0.013894894	0.151766171	0.298389022	0.023171363	0.060195563	0.292156451	0.219062166	0.332493879	0.307665128	-0.375885806	-0.258894984	-0.144442567	-0.111129673	-0.091845314	-0.045065928	0.107839579	0.092228828	0.231087096	0.29978487	-0.275205869	-0.155563488	-0.087483462	-0.01424621	0.149256866	-0.050150775
0.627555887	0.510160618	0.4094406	0.290464343	0.29822202	0.366425051	0.333578424	-0.018692637	0.144668814	0.172006086	0.0531751	0.031892189	-0.311478959	-0.206495604	-0.203923521	-0.201610338	-0.093548804	-0.301667286	-0.288641554	-0.369569551	-0.495746898	-0.115539778	-0.473027343	-0.735643774	-0.093595392	-0.444187526	-0.805686542	-0.777273306	-0.445111656	-0.633666752	0.461619392	0.516714189	0.222442018	0.031967305	0.272069765	0.019238821	-0.272505035	-0.27508303	-0.38295105	-0.674590286	0.418030676	0.402639474	0.170770901	0.016083069	-0.253813458	0.076610639
0.629104181	0.648290812	0.489333205	0.422109682	0.441830866	0.480135437	0.462408774	0.285590496	0.344443094	0.27824595	0.310325991	0.289455911	0.032912853	0.137649131	0.13824578	0.089671197	0.155963431	0.055595695	-0.092406706	-0.056766746	-0.110165963	0.143404259	-0.104093255	-0.339741241	-0.040530927	-0.030085938	-0.309198351	-0.294597359	-0.269536961	-0.41251522	0.519738231	0.49616751	0.342537966	0.242841913	0.296126258	0.189531608	-0.033567605	-0.029930547	-0.114970756	-0.341766546	0.366326296	0.342724357	0.24912519	0.164256497	-0.08040226	0.19049454
0.175876911	0.050694965	0.054939739	-0.010902332	-0.005350127	-0.045146915	-0.047509361	0.078857313	-0.053598042	-0.09928071	-0.007692327	-0.009287985	0.044870902	0.030106758	-0.02552973	-0.042782599	-0.081317118	0.01672442	-0.085757918	-0.037936279	-0.023566559	-0.055548475	-0.030849512	-0.015192672	-0.23791606	-0.011427856	0.015217009	0.000819474	-0.168749116	-0.159848703	0.116610948	-0.010752369	-0.037045986	-0.001936804	-0.067994863	-0.052144721	-0.00796466	-0.039481967	-0.020684353	0.009398831	0.096522781	-0.026425453	-0.033890793	-0.025054595	-0.012499662	0.03519133
0.128001687	0.091695645	0.089416963	0.088150296	0.034408255	0.061916943	0.012677512	0.062414852	0.04933734	0.04242515	0.085027911	0.083741334	0.093812699	0.065843006	0.073502192	0.085232355	0.061939098	0.108071754	-0.022033947	0.040210259	0.109785084	-0.029768582	0.101408692	0.117050999	-0.130374998	0.008144166	0.126613044	0.059319673	-0.068979505	-0.054650652	0.083882069	0.007759949	-0.007336224	-0.032777472	0.014445451	0.022151391	0.024007258	0.034981502	-0.021302316	0.033427781	0.048363024	-0.018316898	-0.02310981	-0.069660052	-0.047944508	0.041405977
0.406053199	0.446736555	0.371068776	0.397707136	0.237903373	0.444729703	0.32873916	0.009198098	0.262114167	0.360068794	0.17102305	0.175764975	-0.037606018	-0.023287037	0.057642817	0.14534699	0.095132885	-0.021301619	-0.21269813	-0.086996452	-0.030471756	-0.166183925	-0.049613386	-0.220844639	-0.22288437	-0.397432228	-0.237050089	-0.50021079	-0.317449932	-0.531134085	0.272314565	0.358738473	0.177354989	-0.055439202	0.322505866	0.117315637	-0.087195491	-0.040306679	-0.234778702	-0.4165172	0.200764903	0.284053922	0.116113177	-0.081125252	-0.205217092	0.171620697
0.025827809	-0.074183937	-0.024761723	-0.005865524	0.070102009	-0.057013535	0.044505779	0.325956261	0.104325715	-0.003065289	0.191709104	0.195876373	0.420143628	0.412225088	0.3782996	0.273730362	0.224612264	0.403598763	0.330145347	0.409062476	0.474554863	0.384267781	0.449876808	0.588082701	0.125195288	0.617968875	0.684793159	0.77187518	0.358090437	0.478097933	-0.058689298	-0.143994511	0.027719492	0.211006253	-0.075888917	0.133539171	0.330740622	0.300002565	0.416203132	0.583622443	-0.068682298	-0.138476884	0.015298838	0.158985219	0.27849718	0.023525714
-0.301494913	-0.101520034	-0.107569071	-0.026111866	-0.076990107	0.039587901	-0.019593109	-0.171481283	0.017513649	0.042142643	-0.047174147	-0.041012742	-0.120973933	-0.127660261	-0.074976494	-0.001011347	0.025003277	-0.067080095	0.001537206	-0.047131172	-0.029490023	-0.163883598	-0.020848476	-0.067672892	0.14785304	-0.195876913	-0.079217418	-0.17110692	-0.026891126	-0.026353974	-0.199870177	-0.052657254	-0.027341305	-0.085659389	0.032300272	0.003089401	-0.075638009	-0.017614278	-0.144306316	-0.178504561	-0.188691818	-0.020774369	-0.02915041	-0.070370196	-0.069970196	-0.051358327
-0.098490024	-0.269488642	-0.202933183	-0.274915529	-0.32883108	-0.38090849	-0.379972401	-0.17580088	-0.383506097	-0.377244472	-0.285171502	-0.262209827	-0.05504535	-0.221638917	-0.260811917	-0.206042351	-0.369663844	-0.125939437	-0.335399385	-0.208070707	-0.104688905	-0.481058539	-0.139361257	-0.001411912	-0.680583902	-0.371517274	0.034302113	-0.153765589	-0.435128568	-0.394878494	-0.084409903	-0.354162231	-0.324245776	-0.340861582	-0.339937342	-0.312653676	-0.153341983	-0.197365659	-0.204768094	-0.041604004	-0.09371156	-0.307128415	-0.300383342	-0.331552331	-0.105615982	-0.041006243
0.003322815	0.289985673	0.177499815	0.319172354	0.370900009	0.353175327	0.473264708	0.320209171	0.431183325	0.451392446	0.385796561	0.388551358	0.348730799	0.410364589	0.536439918	0.435135604	0.467119717	0.352681838	0.373346919	0.43941563	0.438993923	0.62626899	0.421434833	0.386355328	0.540896375	0.596921339	0.421214917	0.528307349	0.599580904	0.544002272	0.046623802	0.219810887	0.356514005	0.34347917	0.280489274	0.355706307	0.323092552	0.341953646	0.437703727	0.361785118	-0.057266812	0.144745396	0.263567961	0.323095743	0.25688826	0.103830119
-0.086442797	-0.074101876	-0.126540608	-0.216048654	-0.099874074	-0.234645709	-0.09664208	-0.070951789	-0.253028919	-0.280684084	-0.253151145	-0.251665223	-0.201504463	-0.209511912	-0.29552608	-0.302694642	-0.354805944	-0.303128856	-0.269904465	-0.252887312	-0.394015913	-0.190878334	-0.386123348	-0.441568542	-0.26297679	-0.253464661	-0.375311689	-0.356012705	-0.292654515	-0.387007356	-0.00249753	-0.052048598	-0.050850904	-0.018407306	-0.186150528	-0.203685032	-0.17248081	-0.248579657	-0.105495402	-0.256114034	-0.027792224	-0.064661332	-0.058134474	0.035307044	0.032515781	-0.068699272
0.139039162	-0.107062248	-0.113657641	-0.325902419	-0.330878065	-0.385682654	-0.366422238	-0.4374165	-0.576999471	-0.501024874	-0.56819359	-0.551332996	-0.561569414	-0.68031265	-0.742279519	-0.662552586	-0.795688213	-0.692967117	-0.784823129	-0.746270315	-0.8279107	-0.799851105	-0.848267311	-0.88426127	-0.944747425	-1.016122991	-0.931930936	-1.078319333	-0.931733859	-1.075490174	0.156951509	-0.097190649	-0.302633607	-0.472439559	-0.312412049	-0.526219089	-0.544539139	-0.631993943	-0.618546556	-0.718318283	0.158842198	-0.081858951	-0.267268934	-0.389524418	-0.327295842	-0.061540984
0.56039328	0.555224264	0.465344549	0.489813914	0.447464754	0.525747508	0.491614076	0.355175977	0.45750444	0.4246115	0.4523174	0.443960528	0.267922199	0.338658772	0.388694173	0.345885442	0.401641797	0.325949278	0.119156819	0.198782019	0.271749251	0.268608649	0.268936671	0.124438844	0.080573293	0.220463463	0.157813658	0.103042974	-0.008351379	-0.087041606	0.40161128	0.388926564	0.332237269	0.243857829	0.3488005	0.312583623	0.155402277	0.191701882	0.060894554	-0.032222186	0.260980284	0.273958141	0.231106169	0.138572249	-0.030174585	0.218558851
-0.072012841	-0.051214471	-0.1043172	-0.167250158	-0.1109039	-0.170191746	-0.07484824	-0.197364959	-0.242523332	-0.22717432	-0.248406261	-0.236365463	-0.262755068	-0.321511642	-0.314911529	-0.29852351	-0.337854337	-0.31570763	-0.326734364	-0.327695776	-0.392746077	-0.340504943	-0.399463644	-0.452783375	-0.313932434	-0.439333009	-0.443083319	-0.489908402	-0.416165177	-0.475579313	0.016951447	-0.065688387	-0.080406986	-0.175541552	-0.15622888	-0.225826736	-0.258346302	-0.291400424	-0.29498582	-0.381749388	-0.042207216	-0.07369533	-0.109911814	-0.143562328	-0.119762714	-0.057740053
0.274070865	0.386692525	0.284408719	0.319978883	0.24417411	0.395316258	0.333793595	-0.025749232	0.233698898	0.302422848	0.140233821	0.134041447	-0.133460192	-0.08870349	-0.016853132	0.048136432	0.101092743	-0.092160753	-0.150732327	-0.143428555	-0.157939641	-0.119558119	-0.143640284	-0.349881456	0.018321986	-0.339716934	-0.381771822	-0.519345797	-0.244807926	-0.403340421	0.220219453	0.344001008	0.206739045	-0.003750975	0.290453216	0.109243502	-0.13754892	-0.086772437	-0.264995368	-0.479207174	0.134147789	0.264459581	0.130700902	-0.023627022	-0.206848656	0.086605595
-0.162065564	-0.069540856	-0.035425514	0.065900203	0.126507628	0.073306363	0.137672478	0.290089006	0.250632934	0.190951801	0.26813263	0.27294155	0.395165035	0.447153981	0.474967239	0.368505978	0.401139062	0.416651329	0.486310401	0.492796699	0.542620606	0.574017402	0.531686906	0.635028841	0.497865193	0.750737875	0.680813716	0.840046752	0.666122356	0.766755901	-0.148080441	-0.055402021	0.13322412	0.304692216	0.077776793	0.272882184	0.394605515	0.399911973	0.524767079	0.637204601	-0.12472692	-0.02854577	0.136421181	0.285438105	0.329971554	0.042757004
-0.639960345	-0.600956262	-0.430333304	-0.329122797	-0.428241331	-0.358580829	-0.45061846	-0.249649206	-0.230530324	-0.184021781	-0.204205722	-0.177931779	0.033318546	-0.05991861	-0.053965543	0.022372745	-0.021185878	0.047145134	0.1121239	0.106231362	0.248032625	-0.169337548	0.243341551	0.461204265	0.016622328	0.04502738	0.43830418	0.352230882	0.272006371	0.412435294	-0.524692496	-0.474599575	-0.331441168	-0.225130482	-0.220590869	-0.097431952	0.085093333	0.107604082	0.119121999	0.363042322	-0.365271265	-0.308118308	-0.223022085	-0.163906341	0.077864955	-0.097073195
0.431531663	0.321846381	0.19579447	0.027550137	0.05513442	0.072152619	0.128229786	-0.316915732	-0.21155863	-0.152648033	-0.285599334	-0.286189653	-0.567146471	-0.597645198	-0.567837774	-0.511628436	-0.528942511	-0.600399954	-0.623142632	-0.685860299	-0.837152246	-0.619186388	-0.845475966	-1.084917675	-0.527872126	-1.000727211	-1.146858599	-1.25497385	-0.949796151	-1.139451057	0.378951588	0.286511814	0.022048023	-0.281672255	0.009839538	-0.304778806	-0.554464493	-0.571116059	-0.744480594	-1.012686426	0.271664015	0.197626617	-0.051168052	-0.277340285	-0.412711924	-0.005718356
0.346370185	0.255582376	0.217837092	0.165220552	0.061726953	0.20466804	0.105056272	-0.211117543	-0.008404761	0.102561059	-0.090142461	-0.09266626	-0.323702356	-0.314192257	-0.285191827	-0.187194582	-0.18200426	-0.320270508	-0.366827266	-0.371363515	-0.40544578	-0.378351448	-0.396733409	-0.55628372	-0.292183309	-0.64687153	-0.639177447	-0.803035805	-0.486458792	-0.655900081	0.238572648	0.272662929	0.030467913	-0.199414957	0.169952986	-0.08707659	-0.294944606	-0.273428674	-0.435969089	-0.615837227	0.230533727	0.23637375	0.015196227	-0.181988322	-0.318455561	0.05301088
-0.284351081	-0.241411732	-0.155972425	-0.079594574	-0.155300537	-0.104841061	-0.181435888	-0.066786697	-0.02182308	0.038766353	-0.022010208	-0.01724662	0.098111442	0.073672203	0.10148765	0.121238374	0.102426399	0.097698352	0.158564011	0.174079449	0.247181467	0.123098506	0.240328922	0.382692563	0.157721872	0.208225143	0.339068348	0.350248431	0.384800128	0.447080199	-0.258360444	-0.165219461	-0.120480292	-0.060759181	-0.030102224	0.030990011	0.134431447	0.147820095	0.212566862	0.350775106	-0.144808243	-0.100230833	-0.052992025	-0.017937713	0.088345131	-0.057678428
-0.164651146	0.080386003	0.007817234	0.045850166	0.068974765	0.166600608	0.152949837	-0.104114578	0.092650603	0.05194604	-0.000639867	-0.00453987	-0.229760405	-0.157658438	-0.147090947	-0.093113255	0.018444528	-0.162671459	-0.076392042	-0.17383015	-0.246837266	-0.183184457	-0.208013738	-0.414997584	0.180582924	-0.28759884	-0.382678458	-0.433503167	-0.226048882	-0.299788047	-0.05515126	0.13041393	0.111455764	0.052252678	0.10889147	0.044432861	-0.160644501	-0.110716043	-0.258776217	-0.473739963	-0.091757134	0.116231737	0.073384891	0.052930645	-0.080918592	-0.009871567
0.458034316	0.263360027	0.193525453	-0.047474971	-0.031774728	0.008805765	-0.062481743	-0.265932042	-0.272319796	-0.311054587	-0.327204792	-0.345643632	-0.639655583	-0.589104468	-0.728180789	-0.625822959	-0.587762776	-0.660787838	-0.718433173	-0.797144236	-0.969495717	-0.756923332	-0.928206941	-1.230591762	-0.675482236	-1.051697409	-1.232944868	-1.364313535	-1.137421326	-1.341670027	0.393349552	0.283160124	-0.053529938	-0.209055416	-0.042426559	-0.326850868	-0.594429643	-0.627191182	-0.79225432	-1.127527304	0.362227179	0.218736778	-0.057625881	-0.199574473	-0.421464033	-0.007212935
0.058690008	-0.060912772	-0.028566215	-0.064214726	-0.070728996	-0.102716036	-0.102847507	-0.051140306	-0.100071466	-0.078720067	-0.074314294	-0.075650068	-0.01090298	-0.048899158	-0.04788029	-0.055195805	-0.095244703	-0.026920065	-0.012573936	-0.018566135	-0.017115227	-0.020220698	-0.033332383	0.043574465	-0.076062847	-0.018250721	0.005548771	0.036730483	0.001751115	0.047536539	0.006261897	-0.057642022	-0.087280211	-0.090978493	-0.073356071	-0.083503866	-0.020161185	-0.032859151	-0.010162056	0.078298759	0.037914265	-0.050412735	-0.066364075	-0.089240146	-0.027806203	-0.042662997
0.183267209	0.191945983	0.120786252	0.018363249	0.118906755	0.065471662	0.083237883	0.15413477	0.016860295	-0.159946991	0.039996364	0.016772599	-0.115679665	-0.017438564	-0.167397184	-0.171353529	-0.072536408	-0.088095908	-0.177691619	-0.210882227	-0.303997027	-0.174421041	-0.247260749	-0.464209942	-0.1671921	-0.144181054	-0.332299296	-0.340487759	-0.487464224	-0.53918511	0.206321831	0.137612058	0.097883049	0.181150994	-0.025065178	-0.008473578	-0.139059246	-0.156048053	-0.218789992	-0.426218596	0.121670965	0.072982589	0.059596358	0.128486478	-0.052216566	0.025318402
-0.053895606	-0.341799628	-0.250576023	-0.468528853	-0.581200491	-0.560109462	-0.736783524	-0.491905474	-0.711574001	-0.735592978	-0.613698384	-0.618454887	-0.531259644	-0.685370257	-0.865584148	-0.675538994	-0.810737414	-0.563241371	-0.752315466	-0.734773022	-0.722487126	-1.119360883	-0.708203315	-0.681638003	-1.091195428	-1.084313304	-0.677088559	-0.970440302	-1.158525541	-1.12147726	-0.017546891	-0.364856685	-0.560266719	-0.600371699	-0.495107785	-0.621128265	-0.573554098	-0.602632522	-0.777174471	-0.693116299	0.037994996	-0.305672838	-0.461707497	-0.58573774	-0.463919475	-0.162066754
0.033932315	0.095529916	0.036263733	0.062194603	0.185871976	0.067178004	0.234619291	0.166341065	0.129629344	0.117345645	0.13135816	0.135407966	0.15319918	0.177111782	0.238714722	0.121020483	0.143299476	0.135253997	0.222887168	0.196410469	0.141148329	0.38317891	0.124153253	0.138940818	0.302289606	0.375539297	0.143945544	0.319992863	0.312601926	0.334128784	0.064071017	0.072401098	0.180477257	0.199979625	0.060399019	0.120573934	0.153055199	0.133382949	0.246382763	0.241104635	-0.00371795	0.042061173	0.128541656	0.189328544	0.170837702	0.031292618
-0.494930196	-0.480404919	-0.389991837	-0.349422664	-0.358595339	-0.439909597	-0.419594376	-0.104079461	-0.285606673	-0.316546298	-0.177311042	-0.160322597	0.138862284	-0.002659368	-0.015812983	-0.001066235	-0.107791181	0.128124259	0.103118303	0.14042335	0.242446413	-0.110059766	0.217750218	0.465395582	-0.103357278	0.158252976	0.49735989	0.47529126	0.149500245	0.358073081	-0.358461582	-0.510540399	-0.305528552	-0.179968785	-0.355395823	-0.169470687	0.08581382	0.079720103	0.128331422	0.431057883	-0.328688667	-0.419772272	-0.258059414	-0.177240588	0.099321796	-0.118494736
0.052394867	0.053164989	-0.004690524	-0.066844833	-0.047057195	-0.041780262	-0.006475951	-0.244276694	-0.172109305	-0.103777791	-0.227107838	-0.224296798	-0.359524931	-0.368079481	-0.354848343	-0.309713564	-0.309957745	-0.391113259	-0.333975247	-0.380223189	-0.486248358	-0.325432185	-0.477966744	-0.589293554	-0.213949702	-0.533461935	-0.636626528	-0.676417753	-0.397886067	-0.511916869	0.097662814	0.096018489	-0.018379898	-0.164102597	-0.016658674	-0.181229953	-0.299894497	-0.312929196	-0.348368812	-0.509887892	0.073445847	0.083756878	-0.031759403	-0.118088262	-0.19206936	-0.033129434
-0.010448232	0.028292038	0.064147162	0.118322437	0.104134348	0.195594643	0.1601633	0.08050583	0.199683882	0.187341202	0.129869776	0.131850259	0.041511196	0.141011596	0.127816633	0.131716746	0.214817035	0.069722976	0.113805509	0.095313705	0.108004774	0.127294348	0.133417314	0.042298208	0.215689476	0.120753636	0.071229337	0.049564718	0.142591707	0.071917123	-0.074055672	0.126863899	0.114977239	0.157734605	0.183508929	0.183714768	0.103829232	0.120941604	0.100582398	-0.016536531	-0.006777213	0.154744834	0.127521451	0.173181849	0.072568628	0.050377466
-0.624973884	-0.502348686	-0.399259819	-0.275432346	-0.449018161	-0.321867954	-0.420353969	-0.41395554	-0.30030777	-0.158360352	-0.297482658	-0.268511643	-0.100169301	-0.271711249	-0.200517614	-0.035223157	-0.177247171	-0.092856794	-0.119964446	-0.050911404	0.087876771	-0.477608483	0.067707883	0.237575088	-0.223858233	-0.387603561	0.2025245	-0.086574065	-0.0569026	0.008727324	-0.477779104	-0.454430195	-0.35681388	-0.436589509	-0.211644144	-0.217688515	-0.096449701	-0.042188973	-0.157976136	0.033553877	-0.404697281	-0.325116334	-0.300643099	-0.376367598	-0.137872705	-0.127969214
0.106401188	0.103087841	0.061480038	-0.028307845	-0.098428515	0.010957286	-0.136541029	-0.290079959	-0.178473855	-0.155232618	-0.224474062	-0.251755988	-0.472742461	-0.446187777	-0.517223932	-0.38608877	-0.3228318	-0.433163548	-0.414685292	-0.510735925	-0.611185794	-0.552069638	-0.558438897	-0.740434056	-0.279028963	-0.723691915	-0.79122683	-0.909276751	-0.650038584	-0.725138479	0.130084884	0.141050444	-0.091969198	-0.217250515	-0.002936429	-0.212554997	-0.41840029	-0.388488517	-0.57258286	-0.745401729	0.139677666	0.109743255	-0.071220965	-0.205850981	-0.379278367	-0.077429895
0.302108812	0.241524176	0.185440453	0.121307983	0.117504838	0.173796385	0.160296516	-0.095120201	0.028869992	0.069263607	-0.040887705	-0.040366126	-0.235892175	-0.200346778	-0.17856532	-0.15758007	-0.133096706	-0.238055386	-0.220731817	-0.262123107	-0.333050491	-0.168842753	-0.333166933	-0.475839334	-0.126931537	-0.392123065	-0.527564592	-0.555040962	-0.323629368	-0.451220548	0.238446885	0.255929874	0.097749535	-0.046645786	0.135569827	-0.03572911	-0.198491078	-0.19682788	-0.275755912	-0.443497608	0.209047661	0.21946696	0.073462015	-0.039644428	-0.158096659	0.070176203
0.160493746	0.079573027	0.095204708	0.060305139	-0.084306621	0.093255293	-0.074700241	-0.191356452	-0.072367867	-0.063104987	-0.088757687	-0.088126974	-0.229011975	-0.262050512	-0.298331029	-0.143833937	-0.163197054	-0.166858472	-0.345704918	-0.32301286	-0.254578503	-0.61653519	-0.235345003	-0.367143024	-0.457770622	-0.669850645	-0.356664181	-0.672939487	-0.699192486	-0.758324691	0.095670823	0.034344247	-0.109731891	-0.248426496	0.025430633	-0.124840364	-0.273014784	-0.218285264	-0.519987084	-0.586540421	0.06794593	0.041157258	-0.116128343	-0.28841444	-0.353458006	0.038458077
-0.069768246	-0.059290227	-0.055660516	-0.099234841	-0.091873469	-0.078100674	-0.112273999	-0.114118379	-0.118018042	-0.127266673	-0.13974169	-0.146873722	-0.207521874	-0.174811705	-0.240121207	-0.203957265	-0.155315852	-0.216331472	-0.160259768	-0.219114181	-0.27779802	-0.189356314	-0.24569835	-0.314677235	-0.08424282	-0.226584577	-0.31786189	-0.318371468	-0.197196706	-0.236331072	-0.02226797	0.008909869	-0.056172837	-0.039061275	-0.045289758	-0.091721579	-0.148593707	-0.161783259	-0.159058513	-0.254481565	0.016297238	0.022872106	-0.025053811	-0.007676994	-0.077716248	-0.043238866
-0.778299599	-0.752271352	-0.520570859	-0.320656537	-0.407385207	-0.431060053	-0.474770797	-0.008532652	-0.106140891	-0.053604748	-0.000711699	0.028070366	0.497909636	0.364457439	0.423546104	0.400120959	0.302863401	0.505728622	0.59010862	0.638785851	0.881849881	0.389105945	0.841749442	1.309905528	0.378008486	0.82726267	1.277605556	1.338005892	1.008481931	1.327305482	-0.677464443	-0.666458373	-0.327011005	-0.081376023	-0.251337838	0.07079576	0.492077572	0.511927146	0.681896728	1.211506017	-0.495597648	-0.472618272	-0.20255325	-0.039957524	0.345945303	-0.113635457
0.519880947	0.518768822	0.407037272	0.378627587	0.357761097	0.45704911	0.431264763	0.108689461	0.288508529	0.305625697	0.2051989	0.196670201	-0.089850168	0.000348221	0.031809327	0.04693931	0.10418074	-0.061222357	-0.144114163	-0.130881802	-0.182387977	-0.01771576	-0.171830898	-0.41557299	-0.031828162	-0.257346523	-0.420806339	-0.499995174	-0.299348736	-0.489854083	0.395203947	0.459239223	0.290032161	0.119261481	0.328421236	0.150288149	-0.102150142	-0.077249537	-0.215555175	-0.476583405	0.29417377	0.358664406	0.208510945	0.079509669	-0.147851527	0.161144846
0.567566994	0.622108105	0.386238556	0.257488425	0.33209014	0.303839996	0.390351714	-0.083115059	0.045509674	0.118130469	-0.037304124	-0.05877235	-0.427376333	-0.369924961	-0.311828569	-0.326252769	-0.264749925	-0.464279128	-0.461101944	-0.505759006	-0.722201968	-0.166910836	-0.710066067	-1.009071785	-0.192637478	-0.608778403	-1.080596525	-1.027405021	-0.569773059	-0.818847171	0.571083033	0.541202286	0.281689142	-0.013670666	0.207751946	-0.089251263	-0.407569263	-0.428416864	-0.471861825	-0.844901216	0.394972209	0.366126391	0.169828784	-0.010329712	-0.289722032	0.059838509
0.550921115	0.585819847	0.43959712	0.44377677	0.561830084	0.488732394	0.665584178	0.447778246	0.455561329	0.437111893	0.40952225	0.4065321	0.259118014	0.389210047	0.446011556	0.289117675	0.34092971	0.219421946	0.149119904	0.231460851	0.159187542	0.56960225	0.149442957	-0.025088165	0.227671978	0.426367549	0.034097588	0.153510968	0.195113405	0.017587281	0.426514097	0.488502016	0.481746737	0.43503978	0.36636396	0.338926841	0.21777952	0.182337831	0.289730242	0.049883711	0.280811422	0.361822059	0.363990367	0.395541744	0.168569321	0.213895332
0.064664269	0.154682089	0.093595472	0.085235365	0.107296864	0.125823186	0.128816178	0.032659923	0.089602608	0.082284519	0.041057258	0.038848183	-0.064972341	-0.015159922	-0.013307701	-0.017605123	0.012785408	-0.07492388	-0.05047006	-0.055879854	-0.110797308	0.051462288	-0.105269358	-0.198650017	0.062568824	-0.053401465	-0.193264395	-0.162582989	-0.0152721	-0.104278614	0.091314826	0.159889212	0.116117497	0.089399698	0.095063888	0.054599993	-0.033657802	-0.039655594	-0.016034211	-0.150564119	0.066543279	0.124777576	0.098163004	0.103616685	0.028462512	0.048578406
0.012730579	0.080299241	0.111685999	0.265399734	0.221056575	0.255372947	0.247108429	0.342512273	0.388336774	0.384596644	0.414458549	0.413570318	0.497834328	0.53550211	0.593790521	0.534466244	0.564386455	0.550672022	0.492548115	0.56680989	0.695666358	0.550901453	0.692710532	0.778459379	0.451367534	0.732252047	0.812300669	0.838438207	0.647488564	0.727301407	-0.068200654	0.029700031	0.177930771	0.26743166	0.214342129	0.361307534	0.43506998	0.476068364	0.496402443	0.624655352	-0.075274709	0.028031222	0.152227805	0.214718885	0.216479025	0.095301685
-0.568245663	-0.349967894	-0.300334084	-0.156837068	-0.127331613	-0.177597141	-0.097238196	0.058049137	0.01909373	0.029744377	0.031388357	0.051817027	0.260372745	0.233226985	0.279635369	0.232582432	0.206332413	0.235135919	0.324300903	0.364586015	0.43002181	0.333496062	0.416242842	0.581689242	0.344948042	0.521906509	0.623744776	0.69624729	0.625484254	0.709789203	-0.406478822	-0.291547504	-0.040574996	0.105535772	-0.089692524	0.108731733	0.290806353	0.284586861	0.458875945	0.591397991	-0.354361788	-0.209544138	-0.011362077	0.15616763	0.309945475	-0.045151473
0.213954245	0.109968578	0.102234919	0.048118681	0.032682532	0.052267467	0.025650544	-0.055794792	-0.016296666	-0.009735312	-0.018730719	-0.021744816	-0.092084932	-0.107842604	-0.092104049	-0.083075868	-0.081321649	-0.078072347	-0.093083483	-0.126010161	-0.129888743	-0.114294202	-0.141517175	-0.165965366	-0.107550574	-0.196135039	-0.211340839	-0.214931387	-0.187780328	-0.194171834	0.139612436	0.08653004	-0.006655842	-0.083070804	0.019750071	-0.053472635	-0.107675883	-0.101874692	-0.175188297	-0.173227801	0.126972373	0.057877531	-0.01855363	-0.107141268	-0.108013028	0.014318857
-0.135418038	-0.088913368	-0.038437064	0.035786112	-0.032675973	0.000194713	-0.088825429	0.077956315	0.086053887	0.111160373	0.116250945	0.106209496	0.200696273	0.204296609	0.209584484	0.214239369	0.215515538	0.232283867	0.247154023	0.264634866	0.330242092	0.231818582	0.335821165	0.447651294	0.223711359	0.357256654	0.424175812	0.450965879	0.392112108	0.483092959	-0.115858149	-0.080715078	-0.028501474	0.052726985	0.033741397	0.110575269	0.195866093	0.224381454	0.257581714	0.397972874	-0.062315412	-0.054589673	0.015200149	0.048161217	0.072970537	-0.015339529
0.410773357	0.423025335	0.262040544	0.144615092	0.225226379	0.206827556	0.28884107	-0.035988157	0.015792468	-0.009539122	-0.038308679	-0.044753547	-0.318741121	-0.278010643	-0.273828845	-0.282524398	-0.227946823	-0.336405582	-0.388699929	-0.427327974	-0.56018535	-0.261954848	-0.549242014	-0.811149638	-0.256244379	-0.528764892	-0.802368589	-0.815736605	-0.630051161	-0.802211856	0.396551598	0.344006592	0.185663071	0.000130829	0.096489477	-0.086021641	-0.33020325	-0.351283567	-0.445733813	-0.737627331	0.245352542	0.226517262	0.08629797	-0.023816304	-0.215074383	0.060240348
0.341027908	0.380418351	0.263120987	0.282388677	0.305446538	0.268912354	0.376390466	0.122461607	0.219653345	0.336196974	0.172499482	0.175710049	0.102240817	0.105734483	0.245453535	0.158212646	0.122581139	0.046420837	0.070659149	0.122387146	0.070065146	0.387054467	0.025832851	0.014512166	0.179656269	0.167707683	-0.066544933	0.049887804	0.28065838	0.174194959	0.278063668	0.309708244	0.258271836	0.101485882	0.231758322	0.133326662	0.084684481	0.066054047	0.170792202	0.101543847	0.18866285	0.215569503	0.184963174	0.107367455	0.05077571	0.101207766
0.049733189	0.258670455	0.123044322	0.178531882	0.250160039	0.243327896	0.390899589	0.04189667	0.180203732	0.241085219	0.093866194	0.107488158	-0.044623578	-0.004121222	0.105085147	0.058492279	0.076623228	-0.073165306	-0.039537962	-0.013514401	-0.092389729	0.144598587	-0.101184686	-0.246884254	0.150352227	-0.046755548	-0.236993241	-0.228061009	0.020645036	-0.136890162	0.123703804	0.238008948	0.26892644	0.129012765	0.198729077	0.116824742	-0.015964506	-0.017151296	0.007245899	-0.210952686	0.005672719	0.18752677	0.179455631	0.153752014	0.031217457	0.087942185
0.963138302	1.003259548	0.803638589	0.772674181	0.702903508	0.932185492	0.808089226	0.241462057	0.626249537	0.645404902	0.469211482	0.434065895	-0.150412883	0.063257962	0.101460882	0.143929579	0.325723994	-0.053433246	-0.1798848	-0.198226032	-0.289541801	0.044349126	-0.241043656	-0.721485576	0.107331258	-0.372296753	-0.743258393	-0.861981711	-0.449482957	-0.779760218	0.720806389	0.915390318	0.565626354	0.282112292	0.681366304	0.357612498	-0.158989799	-0.087198648	-0.372891011	-0.866178327	0.565711895	0.712009002	0.428619975	0.194672481	-0.295151678	0.272298033
0.202120866	0.124426687	0.042444719	-0.051497402	-0.053368234	-0.087000883	-0.039670882	-0.218262621	-0.242021151	-0.177080519	-0.22444072	-0.21796698	-0.295433824	-0.387597595	-0.359459542	-0.3195725	-0.38223508	-0.337471598	-0.440309116	-0.41949642	-0.465757616	-0.455222288	-0.476581995	-0.541533359	-0.496132416	-0.61280709	-0.583134436	-0.691321805	-0.61664084	-0.68069148	0.235861483	0.027720353	-0.070289623	-0.274689203	-0.104160799	-0.266069648	-0.343546498	-0.36280006	-0.451924619	-0.512988559	0.115937153	-0.015962092	-0.120979042	-0.274103865	-0.298986615	-0.005608733
-0.313845095	-0.055244687	-0.08347165	0.039264809	-0.018600859	0.086182346	0.069644843	-0.065532181	0.083329211	0.093410742	0.053374375	0.066973618	0.030990271	-0.003235292	0.066902326	0.143578693	0.122094503	0.092170678	0.019434456	0.072519682	0.143409587	-0.168514443	0.144702176	0.089489054	0.047601559	-0.128199576	0.153601509	-0.05201533	-0.080468217	-0.09277074	-0.188498062	-0.095653526	0.017167444	-0.049040661	0.039496376	0.057812247	0.002977557	0.072223213	-0.093019495	-0.120104534	-0.254564584	-0.075677089	-0.028672786	-0.065344181	-0.041036347	0.003007589
-0.283774489	-0.259746983	-0.220965239	-0.233846994	-0.198982731	-0.221249394	-0.183006575	-0.134387949	-0.210563003	-0.247158432	-0.206729395	-0.194580537	-0.144154996	-0.15628354	-0.224762801	-0.17863509	-0.202642445	-0.156349026	-0.151969712	-0.15247053	-0.177074989	-0.306385102	-0.158365927	-0.185939414	-0.206804071	-0.239578227	-0.111410487	-0.21460841	-0.275550324	-0.288651422	-0.183061009	-0.197739008	-0.13164722	-0.073792431	-0.165712209	-0.139244302	-0.106156793	-0.118203886	-0.132714406	-0.179960753	-0.158659756	-0.125294803	-0.103782715	-0.039830521	-0.010140793	-0.045212584
-0.148839583	-0.211385534	-0.174134655	-0.270447934	-0.229513264	-0.268551768	-0.272697969	-0.162273158	-0.291088337	-0.357323483	-0.271244614	-0.271356438	-0.25450173	-0.257145587	-0.369705463	-0.336166307	-0.320582737	-0.286126527	-0.285538783	-0.318165019	-0.367594	-0.369325969	-0.340202476	-0.377770286	-0.329434473	-0.336762101	-0.331749536	-0.357479311	-0.400083208	-0.411571175	-0.090747213	-0.148431369	-0.188305923	-0.119670729	-0.223884527	-0.220759115	-0.214383711	-0.255914738	-0.237042687	-0.294042824	-0.036076466	-0.109019682	-0.139261946	-0.083513753	-0.063107844	-0.082127484
0.012968871	-0.172909357	-0.113789215	-0.266775884	-0.287637833	-0.26323015	-0.378589007	-0.295881691	-0.367867541	-0.395778913	-0.37353162	-0.387483133	-0.438154266	-0.431985683	-0.585091728	-0.483660012	-0.471490528	-0.454399632	-0.399707695	-0.496786244	-0.587463273	-0.558285414	-0.550625958	-0.612586103	-0.418596833	-0.623322332	-0.639327598	-0.692153572	-0.584587153	-0.6112	0.000604117	-0.063520108	-0.253999545	-0.232479151	-0.197197845	-0.313040373	-0.358958979	-0.387434946	-0.435458622	-0.510112299	0.108428397	-0.021909773	-0.164718095	-0.189776397	-0.22475624	-0.099497277
0.960529035	1.127784129	0.826189593	0.785456715	0.898168256	0.951074738	1.049609923	0.471541103	0.721908893	0.677804012	0.564068146	0.534885544	0.001614507	0.250409062	0.321004679	0.213854013	0.379005627	0.032386931	-0.03653543	-0.028291344	-0.219661537	0.453548017	-0.198895765	-0.691177418	0.31207146	0.017179917	-0.64526464	-0.564961246	-0.206085783	-0.56339122	0.801811774	0.989658083	0.769583708	0.549098294	0.676016727	0.446455697	-0.014544507	0.001773869	-0.085455239	-0.652687109	0.551289658	0.733390594	0.571788966	0.466271269	-0.034943134	0.301093399
-0.132763722	-0.309223253	-0.185135686	-0.247332596	-0.296319017	-0.267959006	-0.362593528	-0.161490019	-0.252494634	-0.309210477	-0.209640594	-0.203272981	-0.101219209	-0.154839871	-0.243278542	-0.181671599	-0.210934799	-0.092001189	-0.124588507	-0.151282646	-0.084031135	-0.354656595	-0.082244077	-0.000822282	-0.292335002	-0.229317616	0.01101962	-0.069911741	-0.26061147	-0.168066687	-0.175133255	-0.259620236	-0.283911207	-0.202982734	-0.226625111	-0.187935183	-0.10351271	-0.111051041	-0.176907904	-0.046447668	-0.071617643	-0.18280369	-0.210710427	-0.202444227	-0.072051429	-0.077120891
-0.119038565	0.091013944	0.068225891	0.252802278	0.208886397	0.240074361	0.265932452	0.237137622	0.356184763	0.431407633	0.343386346	0.344655371	0.419174066	0.429254972	0.557685719	0.500352544	0.497369518	0.441631887	0.468286125	0.537780539	0.617665949	0.590103641	0.598855452	0.699385071	0.547891891	0.665168617	0.682797737	0.740406965	0.753861863	0.800108665	-0.107276681	0.049481157	0.197907725	0.211050235	0.225416502	0.321326996	0.386856997	0.429357998	0.498689388	0.599992816	-0.13344558	0.031901147	0.16075585	0.196184297	0.208383777	0.052203694
0.021106929	0.064854223	-0.008054389	-0.098073956	-0.119148899	-0.059762118	-0.103352227	-0.328240054	-0.252416176	-0.216754929	-0.302438803	-0.310315881	-0.499548701	-0.513677128	-0.549789278	-0.435727465	-0.432049979	-0.502630323	-0.512142553	-0.561713779	-0.671745612	-0.627824567	-0.642067314	-0.829242349	-0.418127358	-0.829828651	-0.846917409	-1.005035682	-0.758239059	-0.881220183	0.111219301	0.080096969	-0.086642249	-0.251713192	-0.066791946	-0.273546423	-0.455254555	-0.447542669	-0.598404807	-0.807291005	0.066263623	0.058072644	-0.095885106	-0.221308032	-0.344316158	-0.059362433
-0.265793455	-0.184431657	-0.129691263	-0.074654877	-0.163043432	-0.04011586	-0.138525622	-0.17733624	-0.062773105	-0.008970118	-0.115458441	-0.10830104	-0.125615573	-0.11795875	-0.133728059	-0.033317693	-0.042468581	-0.112114907	-0.087057153	-0.07538563	-0.049757683	-0.228285622	-0.03040124	-0.054183369	-0.053055408	-0.234525862	-0.052111778	-0.205146881	-0.065662118	-0.119793447	-0.216435855	-0.082054496	-0.101769032	-0.107150802	0.011332485	-0.03069813	-0.0575097	-0.029735711	-0.087743178	-0.137030201	-0.130342248	-0.009450483	-0.048645794	-0.055065074	-0.058591375	-0.026967789
0.31935129	0.239638282	0.170181	0.110761487	0.092638029	0.109320527	0.13656654	-0.076921929	-0.034476667	0.031142732	-0.057735469	-0.055665849	-0.175267404	-0.194283001	-0.165344989	-0.150998217	-0.170195846	-0.21473025	-0.301947391	-0.264247987	-0.300640913	-0.216106022	-0.305547645	-0.407211256	-0.308589478	-0.392563347	-0.441296093	-0.520033598	-0.386710836	-0.507274282	0.248800883	0.186389679	0.054861423	-0.114192272	0.06987061	-0.087912858	-0.198686774	-0.218250892	-0.269689167	-0.393392258	0.179455711	0.131681885	0.009773989	-0.109688542	-0.193722631	0.057781551
-0.162603556	-0.157956774	-0.097953699	-0.052929424	-0.035207728	-0.051041294	-0.036283773	0.110891183	0.049601131	-0.02073479	0.082568702	0.088645925	0.190670375	0.191657101	0.173222062	0.141578894	0.160160884	0.210267154	0.194718735	0.204163815	0.273946218	0.131242875	0.27542005	0.342261245	0.126404715	0.303888064	0.399934107	0.419469362	0.20324854	0.293663127	-0.172998424	-0.150186526	-0.033563595	0.085549126	-0.053754078	0.082266402	0.168605819	0.170887823	0.188094779	0.287003454	-0.140107968	-0.111753447	-0.02223351	0.067531643	0.141839482	-0.01117696
-0.261549137	-0.206560251	-0.185227708	-0.176277719	-0.208402069	-0.185089186	-0.18872791	-0.215444522	-0.201197803	-0.165336208	-0.209033475	-0.195552765	-0.132619544	-0.212479887	-0.189960752	-0.127216014	-0.213647266	-0.146474959	-0.147236061	-0.126059146	-0.111865864	-0.297757471	-0.130982043	-0.090094896	-0.195716421	-0.30453053	-0.086326242	-0.207449472	-0.197507904	-0.191376788	-0.177463932	-0.190250518	-0.163501747	-0.208928005	-0.147720215	-0.170650618	-0.126966353	-0.117219122	-0.165993966	-0.127797333	-0.163752637	-0.145553338	-0.14753315	-0.179253919	-0.073225679	-0.077001197
0.397046158	0.507918389	0.341009367	0.334628831	0.328396144	0.343397842	0.357478065	0.089688464	0.222911364	0.322196375	0.16331095	0.141902629	-0.044238787	0.001368526	0.086355014	0.051820098	0.074979238	-0.067691184	-0.040099564	-0.036541542	-0.144207067	0.2449014	-0.148737483	-0.265694606	0.164064232	-0.015757552	-0.353720852	-0.26282496	0.063702479	-0.059820294	0.375716613	0.423245684	0.278732023	0.102535179	0.273381537	0.106932684	-0.050270592	-0.047470616	-0.020254698	-0.182035914	0.262074686	0.288116026	0.206762518	0.095270087	-0.104935497	0.072290807
-0.586922312	-0.753381341	-0.568221745	-0.613567919	-0.657678891	-0.729748603	-0.787003071	-0.387217635	-0.613521189	-0.600755982	-0.505046394	-0.487585514	-0.150422232	-0.320166178	-0.405258027	-0.332654203	-0.449180166	-0.200993976	-0.146951082	-0.170146526	-0.094446176	-0.442807001	-0.106793619	0.199198034	-0.38180449	-0.206513459	0.160718909	0.136111163	-0.063602202	0.148198656	-0.468256078	-0.654916267	-0.565609757	-0.425825686	-0.535772933	-0.417928818	-0.123513026	-0.163349287	-0.073669586	0.263020427	-0.299549131	-0.49249787	-0.4212564	-0.353197535	-0.019950878	-0.219281925
0.016004425	0.021402629	0.021136713	-0.01900872	-0.116775294	0.036454961	-0.108735445	-0.284949252	-0.122074072	-0.071016786	-0.199381903	-0.207294941	-0.380058047	-0.363476553	-0.400186405	-0.258977459	-0.246364245	-0.355720847	-0.345443738	-0.38563007	-0.431197072	-0.495196562	-0.402522875	-0.545308675	-0.251478618	-0.663041052	-0.582198676	-0.762866069	-0.496677851	-0.61084683	0.010133243	0.095923546	-0.09358079	-0.213512746	0.035751295	-0.149719094	-0.314418752	-0.281956755	-0.447408639	-0.606637168	0.058922004	0.106009518	-0.062933404	-0.180337789	-0.275989502	-0.040979646
0.055115921	0.222146608	0.153660135	0.264922378	0.358486368	0.286554226	0.440504611	0.398621975	0.399090174	0.378679022	0.384963556	0.390584001	0.405569787	0.487202536	0.55993514	0.428297705	0.465237299	0.393451205	0.384925034	0.465083682	0.472592682	0.655699724	0.46273448	0.441565166	0.456287335	0.700397749	0.516556408	0.638206119	0.586422975	0.535870315	0.054172865	0.173003986	0.338589728	0.403270369	0.234882391	0.360232952	0.37743888	0.369495437	0.516746009	0.449608778	-0.026278592	0.124856135	0.263101491	0.383983376	0.320316606	0.123189559
-0.006931428	0.056782428	-0.026974676	-0.039002936	-0.01536394	-0.109801867	-0.001833586	-0.069023302	-0.117084982	-0.046287955	-0.084360578	-0.076214328	0.002640013	-0.115899625	-0.011609035	-0.055268369	-0.155240424	-0.064449043	-0.090889041	-0.038059518	-0.047370738	0.025284676	-0.099127926	-0.002945165	-0.114642021	-0.052029168	-0.05382364	-0.00011303	0.022398639	0.039764563	0.062379435	-0.05789734	-0.027795001	-0.145979733	-0.113216685	-0.132485724	-0.064726965	-0.09320306	-0.015092623	0.069459368	-0.034145968	-0.118429732	-0.081004725	-0.141619383	-0.019476957	-0.04705502
0.918903122	0.751759949	0.594539891	0.46618347	0.423302215	0.506948257	0.479905495	0.051662278	0.22589261	0.289437149	0.152762426	0.13728965	-0.217416725	-0.168121941	-0.101139337	-0.102559752	-0.079818091	-0.224688087	-0.388040267	-0.352435397	-0.420688356	-0.138146449	-0.436555836	-0.69870852	-0.325817584	-0.535124254	-0.773370847	-0.840421893	-0.584138264	-0.824237985	0.671948938	0.61882882	0.284586766	-0.028066427	0.336770716	0.030725228	-0.276667464	-0.277389402	-0.43631234	-0.708691285	0.534675669	0.44261735	0.177653704	-0.081672989	-0.319935178	0.171653557
-0.500237929	-0.458059175	-0.305435193	-0.141785684	-0.234761668	-0.230570152	-0.293301263	0.09222216	0.015571309	0.018937539	0.11442396	0.130584576	0.476521785	0.373260836	0.411153978	0.408486022	0.327008079	0.506584251	0.474073793	0.558118448	0.777256954	0.304184543	0.747319457	1.08124909	0.264217937	0.669170302	1.093620435	1.084260528	0.729939984	0.973707909	-0.454144582	-0.469041255	-0.207922487	-0.022707763	-0.154700966	0.112813365	0.413642872	0.446002521	0.518376002	0.925146788	-0.360689136	-0.359506369	-0.142145703	-0.032992677	0.264778293	-0.049322338
-0.171365348	-0.172258328	-0.226733404	-0.327943245	-0.19074844	-0.383892778	-0.202858148	-0.172304998	-0.38933894	-0.374504205	-0.363558704	-0.354893241	-0.249590684	-0.314664921	-0.357758595	-0.391939827	-0.473256277	-0.371923788	-0.294101289	-0.302277739	-0.448445251	-0.20547643	-0.458791247	-0.431379398	-0.299241027	-0.271405816	-0.419439413	-0.336431875	-0.259405175	-0.29563813	-0.014794909	-0.157890257	-0.122188106	-0.121791657	-0.287698342	-0.307086634	-0.216454323	-0.304265171	-0.116963416	-0.175486992	-0.054921407	-0.15173218	-0.120859699	-0.050543072	0.003610696	-0.103486238
0.664870593	0.648062325	0.458172004	0.327058454	0.355170826	0.410162563	0.428378161	-0.019476043	0.135341338	0.168934067	0.034845595	0.024921553	-0.386632886	-0.292134874	-0.277853483	-0.267592856	-0.184957409	-0.413703141	-0.504282993	-0.512252619	-0.656551678	-0.24893832	-0.637180765	-0.990542379	-0.326059338	-0.659588017	-1.021325635	-1.066765817	-0.677597513	-0.987114008	0.588540046	0.585144268	0.29816974	0.034775349	0.282350689	-0.008464394	-0.367112565	-0.389642931	-0.482343031	-0.904979658	0.445434982	0.440334421	0.203425321	0.031960244	-0.264689808	0.176978433
-0.094829668	-0.114972272	-0.069710095	-0.085344216	-0.104567249	-0.127155567	-0.198357574	0.080247421	-0.040763572	-0.136441484	0.031348715	0.020478164	0.155902216	0.117112951	0.061913337	0.072986168	0.031327962	0.188463343	0.136506007	0.146487917	0.205935332	0.017930615	0.194715198	0.30086999	-0.00129255	0.187475334	0.341561041	0.348879527	0.067980245	0.204452868	-0.088731427	-0.178512752	-0.125254936	-0.003474495	-0.149930239	-0.025597033	0.087602624	0.100802789	0.079117077	0.249515575	-0.074280565	-0.18163051	-0.101872968	-0.056671595	0.067043879	-0.06179803
-0.111864832	-0.135319963	-0.065697131	-0.067942102	-0.090135387	-0.031964387	-0.103637635	0.008936606	-0.001991503	-0.112689942	0.006240626	0.00576957	0.017999267	0.030903948	-0.042902298	0.01065007	0.035209474	0.072981065	0.026233044	0.010704999	0.065581129	-0.177512507	0.081482347	0.056080048	-0.034224835	-0.056241379	0.13563292	0.042274912	-0.149743984	-0.100632598	-0.154977029	-0.115370926	-0.094947912	-0.003419459	-0.069932611	0.003543197	0.001034983	0.026110375	-0.090719582	-0.070475015	-0.10591221	-0.086288511	-0.079486701	-0.038975043	0.016552276	-0.036517642
-0.100396905	-0.250565532	-0.189137403	-0.291148848	-0.422503421	-0.361037653	-0.523951074	-0.39896391	-0.47056268	-0.438347065	-0.406118273	-0.410146593	-0.356771179	-0.491155498	-0.565194551	-0.41493402	-0.504049103	-0.355770739	-0.477290916	-0.474182244	-0.428004797	-0.770946597	-0.420263788	-0.365792224	-0.677969608	-0.744286233	-0.409405753	-0.628151604	-0.710677052	-0.644325264	-0.056632391	-0.276860716	-0.406252983	-0.483382015	-0.312720414	-0.417423301	-0.389872756	-0.382632563	-0.546328687	-0.425109915	-0.019527687	-0.230254198	-0.336988699	-0.473119946	-0.380806655	-0.123944715
0.353624871	0.584739566	0.436445607	0.550770097	0.625066728	0.636818674	0.746219432	0.526424644	0.669008107	0.644663268	0.584943756	0.581519792	0.416561742	0.573924452	0.675830329	0.541768418	0.622284034	0.429067545	0.400066398	0.481560195	0.460991681	0.787226038	0.451172476	0.287533052	0.591181654	0.682884766	0.354624539	0.472389257	0.566591763	0.408324903	0.280881694	0.49805806	0.563478966	0.548750424	0.485892114	0.524882726	0.385718388	0.400571096	0.482966312	0.260603269	0.146750081	0.37445998	0.439573324	0.500822361	0.29322416	0.225248705
0.137356313	0.167713005	0.122389513	0.088890427	0.031463634	0.111368798	0.041309277	-0.078078636	-0.009003717	0.033918558	-0.051276985	-0.059233846	-0.190496385	-0.159488104	-0.179898793	-0.129596094	-0.111249658	-0.202232923	-0.25775832	-0.240480156	-0.273268075	-0.217345378	-0.250944817	-0.379887001	-0.212556514	-0.337901695	-0.391782021	-0.492601034	-0.334210657	-0.448478467	0.139552334	0.165636883	0.031766285	-0.058780027	0.088026042	-0.045484522	-0.172918888	-0.171958013	-0.234943241	-0.386604908	0.122440951	0.136962297	0.031036328	-0.040963819	-0.190984771	0.029204791
-0.347285331	-0.287597055	-0.189995795	-0.04952191	-0.102438843	-0.049480124	-0.048065109	-0.039600775	0.056318442	0.131274446	0.036314131	0.059264869	0.185584874	0.151589225	0.221583959	0.240468834	0.208768232	0.19960843	0.27424496	0.294120604	0.391746118	0.161268482	0.376840367	0.512320665	0.274115691	0.267784917	0.496144618	0.449638061	0.460875106	0.518209769	-0.330773563	-0.199771074	-0.054980363	-0.018333184	0.02657572	0.107087567	0.21825375	0.249168398	0.271486402	0.402631696	-0.249112273	-0.102312053	-0.025787463	0.016287096	0.139839559	-0.019448289
-0.263703987	-0.013808195	-0.043147762	0.06065574	-0.026805828	0.101038907	0.033958069	-0.09993288	0.062526822	0.120857824	0.008819607	0.012367285	-0.059465741	-0.05780577	-0.01948381	0.079815673	0.070025263	-0.023223453	-0.068510788	-0.014061676	0.01568037	-0.17995279	0.035319917	-0.052204616	0.009820251	-0.206031801	-0.016678297	-0.222519739	-0.090162143	-0.171186233	-0.13870583	-0.00656312	0.022451793	-0.04994775	0.090232523	0.043933037	-0.044442724	0.013137068	-0.102383664	-0.204873075	-0.165078886	0.010489184	0.007933442	-0.029955589	-0.088149523	3.05223E-06
0.633238546	0.564128753	0.33461993	0.115803989	0.139766564	0.132816175	0.170171655	-0.254282576	-0.217374909	-0.201228253	-0.245166737	-0.261204213	-0.597734895	-0.654521247	-0.646759312	-0.571304667	-0.608107786	-0.628885303	-0.814962162	-0.814691308	-0.981450456	-0.766260136	-0.984415388	-1.29538222	-0.77342539	-1.176075424	-1.323273537	-1.487582108	-1.272153353	-1.483289304	0.612439004	0.370045577	0.059820712	-0.309955036	-0.020919378	-0.364560896	-0.678193202	-0.694985494	-0.929066827	-1.241639237	0.374240959	0.188497061	-0.069983563	-0.353277761	-0.534228032	0.018863016
0.575656459	0.487862521	0.398421183	0.285368749	0.31259796	0.402044597	0.351770605	0.051388997	0.195282317	0.124174384	0.114896059	0.090888415	-0.285292456	-0.143680858	-0.200523548	-0.180419063	-0.01637248	-0.229357749	-0.264601406	-0.360284705	-0.467904195	-0.202066894	-0.417668814	-0.750452892	-0.086364144	-0.435820943	-0.741745784	-0.766014573	-0.577997144	-0.74729085	0.414978202	0.485601293	0.233630113	0.111378018	0.260218377	0.067950458	-0.26268857	-0.248055647	-0.437979549	-0.768346433	0.357144441	0.378523725	0.169800349	0.060156202	-0.234930896	0.089017329
-0.392283791	-0.346883809	-0.299033783	-0.227871829	-0.219553411	-0.322121494	-0.219466858	-0.035526267	-0.186330349	-0.146320649	-0.104123642	-0.081663423	0.198380629	0.071702654	0.115282033	0.085275212	-0.031670346	0.147923208	0.121276892	0.204331227	0.285913194	0.062591317	0.25283908	0.475347528	-0.047720074	0.256600562	0.496354196	0.487122716	0.264499396	0.395223915	-0.275833887	-0.385468952	-0.173254788	-0.109384022	-0.234209604	-0.091363501	0.146768966	0.124534276	0.238326647	0.471278067	-0.283126314	-0.317566616	-0.16022081	-0.087827147	0.121884617	-0.070985771
0.103738945	0.090376156	0.059374438	0.018312278	0.136968034	0.027289665	0.114584825	0.217808623	0.080669153	-0.01015641	0.099708214	0.089421503	0.09725262	0.17819123	0.116724415	0.023239804	0.075051369	0.077558736	0.105963321	0.090927248	0.020125979	0.269568715	0.034556966	-0.00613242	0.125088979	0.313610397	0.052751746	0.205499613	0.116422404	0.112904194	0.103381281	0.088639698	0.128229002	0.246984559	0.013519823	0.090092278	0.107049187	0.066797266	0.190773191	0.124992248	0.083232437	0.060641675	0.119899004	0.237149514	0.15582713	0.029479715
0.392480683	0.276344688	0.214153569	0.110689993	0.149199839	0.169034372	0.167624354	-0.062184681	0.006880841	-0.018191163	-0.032165417	-0.049876132	-0.289118619	-0.225061436	-0.25910211	-0.243419208	-0.152399519	-0.25217	-0.232937267	-0.340463989	-0.450428166	-0.246006777	-0.418196261	-0.622208388	-0.122027318	-0.421406398	-0.648338976	-0.652066286	-0.512937953	-0.587105842	0.305961741	0.27768249	0.103535316	-0.012012444	0.106401084	-0.061702205	-0.266469066	-0.256752529	-0.404915068	-0.592439689	0.25200409	0.217712286	0.063462552	-0.044947738	-0.247220549	0.023651566
-0.505563515	-0.44044857	-0.406808879	-0.396974495	-0.448711498	-0.510000537	-0.516505119	-0.380975211	-0.468218598	-0.360221932	-0.389213665	-0.375619632	-0.17294942	-0.360828388	-0.316767998	-0.257325304	-0.369449908	-0.218736086	-0.186972497	-0.186236233	-0.146392194	-0.347347055	-0.168137919	0.055479301	-0.275574073	-0.270127307	-0.029915089	-0.059137352	-0.049107853	0.086635669	-0.268890379	-0.450917391	-0.364722979	-0.408520857	-0.370932077	-0.350930169	-0.17762338	-0.187801111	-0.131321847	0.110175063	-0.254765459	-0.376802894	-0.308158107	-0.347389354	-0.11836901	-0.161683429
-0.813845979	-0.678460066	-0.552335698	-0.430570843	-0.436129466	-0.503533239	-0.466064549	-0.163634639	-0.282404786	-0.259652092	-0.213994566	-0.190024681	0.163333673	0.03962813	0.053777275	0.066864549	-0.031500037	0.145981354	0.269781617	0.274839099	0.360772739	0.043580248	0.340699038	0.644143787	0.170213777	0.335509485	0.65492142	0.678713846	0.493814694	0.7139161	-0.593629264	-0.598444526	-0.31565134	-0.13779843	-0.337161113	-0.116706746	0.192092916	0.193863648	0.325694168	0.642717389	-0.49007702	-0.443156447	-0.228500474	-0.079898847	0.216771434	-0.158718639
0.296301669	0.295764535	0.134681294	-0.052828727	0.032341177	0.021343555	0.104640838	-0.275745291	-0.260314586	-0.310299108	-0.31837768	-0.326030641	-0.639177714	-0.62830101	-0.693847557	-0.609299165	-0.589629548	-0.657883502	-0.747904932	-0.792068059	-0.991143646	-0.81043722	-0.958510688	-1.318897972	-0.655454347	-1.121798561	-1.254697083	-1.436497977	-1.243741497	-1.470416554	0.33943322	0.242534409	0.024910175	-0.201518993	-0.07293418	-0.335357258	-0.633074156	-0.653500832	-0.859975788	-1.259431887	0.188408553	0.146059921	-0.065042274	-0.208237856	-0.398095469	-0.017783525
-0.013718885	-0.035041332	-0.060939765	-0.153587741	-0.174628494	-0.15193078	-0.196749693	-0.212823152	-0.26707944	-0.288017936	-0.262524341	-0.265109417	-0.322363219	-0.356533021	-0.435837506	-0.341779656	-0.377509594	-0.34337276	-0.443944594	-0.421900482	-0.46385363	-0.556810373	-0.444202691	-0.547675943	-0.505461093	-0.618503233	-0.509081799	-0.675793667	-0.662251831	-0.735440415	0.0415539	-0.054560163	-0.155153208	-0.21771159	-0.161324549	-0.256672399	-0.328548754	-0.342917616	-0.438309672	-0.549521028	0.015940452	-0.059537386	-0.147990622	-0.202022199	-0.228912344	-0.054506773
0.008196646	0.08412428	0.06097924	0.063623023	0.055704585	0.143763758	0.09691972	-0.045283247	0.073791444	0.066235788	0.00039422	0.000297132	-0.171335182	-0.088754257	-0.124660648	-0.073884113	0.007376005	-0.154309685	-0.132178729	-0.163375887	-0.205051022	-0.135459739	-0.16830242	-0.332143185	0.00429346	-0.233524991	-0.311941277	-0.373771448	-0.172247861	-0.301080082	0.024314437	0.155858227	0.084496624	0.057884561	0.125027801	0.053296838	-0.101143908	-0.091381271	-0.142998254	-0.348966813	0.039963718	0.15972041	0.085307697	0.084462692	-0.043858916	0.051973045
-1.004108669	-0.796681323	-0.639489842	-0.503094319	-0.527568284	-0.546473716	-0.554794939	-0.237227451	-0.315627677	-0.306353642	-0.285155575	-0.26165082	0.080596647	-0.023534812	-0.039811173	0.022474715	-0.065330631	0.063651071	0.218417583	0.219153038	0.303379638	-0.063348792	0.295879724	0.5671188	0.178763268	0.224514893	0.607757065	0.576590441	0.471254032	0.646511651	-0.756337371	-0.645584052	-0.373381384	-0.161967335	-0.364222391	-0.135980547	0.15065987	0.158751829	0.287538732	0.540717341	-0.589454279	-0.468590636	-0.261308106	-0.071936245	0.242990613	-0.21932862
-0.058017233	-0.142024877	-0.15425792	-0.296615146	-0.253190432	-0.306634659	-0.301449836	-0.293470737	-0.402357715	-0.458675358	-0.372547617	-0.379892959	-0.414436035	-0.473262966	-0.564038342	-0.505042907	-0.501908488	-0.427891164	-0.408344487	-0.50596618	-0.600408382	-0.584229719	-0.578738082	-0.63567101	-0.417895847	-0.624563129	-0.636572468	-0.66576241	-0.679099792	-0.642999833	0.013300443	-0.13911633	-0.231640567	-0.267394626	-0.287386502	-0.365165468	-0.404192951	-0.430159254	-0.51534167	-0.55027273	0.000676054	-0.13945006	-0.21814607	-0.262315817	-0.247345732	-0.135532026
0.375341409	0.363210183	0.343676862	0.387920778	0.262154113	0.443003473	0.28837643	0.132829281	0.335979936	0.359746781	0.295899267	0.284620966	0.072300394	0.150673701	0.168322136	0.230230587	0.305354625	0.15890273	0.010897334	0.050864873	0.126153145	-0.000880637	0.15452582	-0.002672529	0.028500488	-0.065048951	-0.006481243	-0.169254914	-0.118111316	-0.211977212	0.240070725	0.31202023	0.190735069	0.087263111	0.33270746	0.229904377	0.035160958	0.102373328	-0.103439786	-0.216056644	0.199992546	0.264421178	0.153957443	0.028604344	-0.160648188	0.15087683
-0.010982265	0.176481901	0.101000801	0.168231908	0.234595983	0.203802218	0.286751072	0.25429146	0.263487998	0.223297124	0.23988724	0.239745382	0.212246531	0.284468065	0.310159427	0.239625645	0.274153509	0.211734799	0.209711407	0.25187982	0.231706498	0.375879722	0.233472835	0.170915596	0.294138458	0.39168876	0.239712166	0.308699286	0.297232551	0.246363786	0.038784784	0.13737682	0.238203596	0.289109859	0.151940095	0.227960909	0.204162345	0.202888343	0.281894913	0.185334907	-0.030762376	0.095339245	0.186520535	0.275191485	0.196763415	0.080865985
0.200517077	0.292503517	0.169318582	0.161783969	0.316004394	0.149351214	0.332270654	0.308879821	0.217046676	0.193183733	0.217120539	0.210708245	0.220134229	0.273081933	0.33078854	0.158207608	0.176821285	0.157613434	0.232165443	0.240531332	0.14418103	0.61347217	0.116534873	0.121323142	0.351227213	0.546295534	0.122377269	0.40828399	0.445423812	0.422846721	0.221182507	0.218581826	0.286891972	0.317970503	0.110668373	0.174520528	0.202511475	0.149315901	0.379316173	0.327067287	0.120575597	0.119718182	0.218278496	0.309386741	0.248058821	0.056887932
-0.404653589	-0.28912432	-0.214490375	-0.083516403	-0.087348369	-0.117608477	-0.095577999	0.142601455	0.094630856	0.069078373	0.144498363	0.165941289	0.401201424	0.34852295	0.412094007	0.34660731	0.307625998	0.408390287	0.430694895	0.479326076	0.622536552	0.410025625	0.585410293	0.818146298	0.343409359	0.654977374	0.838005073	0.929981755	0.689131944	0.855185941	-0.324663902	-0.29846877	-0.053542798	0.100176026	-0.080594723	0.15657247	0.371740449	0.380269842	0.500326465	0.765993236	-0.283000917	-0.227130953	-0.025322293	0.09920734	0.319580393	0.003553621
0.116172651	0.344484945	0.230774696	0.324304927	0.376987314	0.381575938	0.443611206	0.308271093	0.426592857	0.390778282	0.383074044	0.372402964	0.256037705	0.348991588	0.421861089	0.339985533	0.43359175	0.293829258	0.330944814	0.329071327	0.30357722	0.53343405	0.307410111	0.220363601	0.537664257	0.494332943	0.24613804	0.386148617	0.457089754	0.423938561	0.11409349	0.28076191	0.342255014	0.346446253	0.278542787	0.334669073	0.239561654	0.26474258	0.30103948	0.200994945	0.024900458	0.18630237	0.258050746	0.301693767	0.193906657	0.094684543
0.02961088	0.138830265	0.112257729	0.191437124	0.366507005	0.211500421	0.362740725	0.594677166	0.428564636	0.28575221	0.456719528	0.439566689	0.530182676	0.698573045	0.642962028	0.452370567	0.570641101	0.526171782	0.60178099	0.61320335	0.573165885	0.912009935	0.599822844	0.605055386	0.681414356	1.116701146	0.727513926	1.022239935	0.823266144	0.864561095	0.007156479	0.140438624	0.346629828	0.633493152	0.180295844	0.437569343	0.529323828	0.492716373	0.757203058	0.721298597	-0.008337815	0.100802394	0.317494191	0.600102195	0.490070648	0.082933161
0.454800823	0.462671792	0.372497574	0.463571211	0.559337055	0.455139144	0.617627004	0.549200645	0.556650453	0.557653405	0.569745	0.564897443	0.563276586	0.647990508	0.767641175	0.573042127	0.610215734	0.573879809	0.569758446	0.62412694	0.634711344	0.935528895	0.601822962	0.630021881	0.611718447	0.94269451	0.629032108	0.866580959	0.772872003	0.783978947	0.315774526	0.341538446	0.461791536	0.481288427	0.365695622	0.461686273	0.487334465	0.488409745	0.626712115	0.656074099	0.190397275	0.241698025	0.357551913	0.403934791	0.306518058	0.196116828
-0.102050342	-0.185958218	-0.082950541	-0.061361904	-0.065009797	-0.079376539	-0.119464127	0.136842872	0.031063493	-0.055567902	0.085770814	0.080204118	0.216971876	0.230857364	0.157247357	0.156453961	0.155077526	0.260090936	0.240905197	0.241965372	0.308072911	0.104097376	0.317694594	0.400680243	0.106380042	0.32010344	0.466685882	0.454515949	0.172541882	0.289378954	-0.153851282	-0.166669463	-0.075439638	0.092789824	-0.06616763	0.072698833	0.188752938	0.204213714	0.191029032	0.323424461	-0.090364067	-0.118894221	-0.03868292	0.054690581	0.117646411	-0.031645849
-0.333589972	-0.176398097	-0.127415512	0.046685423	0.061247162	0.03205475	0.06504745	0.232296758	0.236816999	0.212146911	0.286527637	0.290468101	0.444269846	0.44520641	0.509127137	0.441725247	0.490557068	0.508408408	0.565596135	0.558098325	0.670722005	0.525589101	0.672778127	0.831624379	0.591371547	0.790309747	0.854391151	0.96303953	0.757108784	0.946567997	-0.25700405	-0.189221907	0.074905508	0.216939864	0.048633429	0.273758279	0.412985706	0.458325111	0.510246761	0.726481863	-0.26105466	-0.14504452	0.06472475	0.181928488	0.255822718	-0.010471029
0.412599707	0.42753593	0.277918638	0.214074685	0.268103958	0.236077785	0.33483817	0.073343791	0.102780209	0.116188968	0.071112049	0.069616879	-0.112911	-0.091679471	-0.045692556	-0.093728408	-0.069788714	-0.160310699	-0.26266768	-0.216342455	-0.28811654	-0.023480843	-0.294048242	-0.463230938	-0.188210573	-0.23660142	-0.461342056	-0.449436906	-0.316637653	-0.475894495	0.361856222	0.318724622	0.210866873	0.04376434	0.133180597	0.007819335	-0.156449236	-0.190716091	-0.193033225	-0.402545057	0.220620473	0.199081405	0.112520484	0.029524574	-0.101181387	0.094809925
0.081843125	0.215438819	0.147658808	0.255110813	0.3112292	0.251127363	0.358773565	0.320075743	0.34766688	0.369442	0.34966389	0.348684646	0.364112096	0.415182075	0.508839439	0.387351865	0.429510046	0.365325227	0.390499519	0.427897121	0.443389457	0.637029717	0.431922856	0.465009702	0.480110333	0.671780106	0.46510686	0.62694914	0.620682981	0.634458722	0.083411871	0.154887955	0.284616557	0.309595533	0.217353539	0.309039677	0.335418953	0.338447285	0.464756615	0.484344727	0.007392894	0.104453074	0.223609452	0.285695413	0.225164625	0.093488478
0.056344845	0.146924469	0.102890375	0.114088464	-0.00441787	0.172345024	0.044760141	-0.273687927	-0.004116762	0.110926575	-0.098621909	-0.101118869	-0.336182669	-0.334209152	-0.279299692	-0.15096762	-0.124974204	-0.301624864	-0.302685296	-0.33076958	-0.348633154	-0.388620859	-0.33145799	-0.485506378	-0.14212576	-0.621275742	-0.563170891	-0.742774513	-0.372329337	-0.515324509	0.077656297	0.184036092	0.009107299	-0.208631932	0.150390672	-0.068522332	-0.285063235	-0.232266079	-0.415763047	-0.58529156	0.070799386	0.16633516	-0.001588848	-0.179352447	-0.294397441	0.007092509
-0.574126811	-0.567647297	-0.3989696	-0.236921282	-0.220257208	-0.329018857	-0.262961095	0.108768668	-0.012541281	-0.000696608	0.087549316	0.109289864	0.508297347	0.417077035	0.493179176	0.390258224	0.342153616	0.515490475	0.649215968	0.648248263	0.813371834	0.573311169	0.771909737	1.177183843	0.522786033	0.944493088	1.149851822	1.344297684	1.030845479	1.336410904	-0.506732747	-0.508712581	-0.17302799	0.059714527	-0.189000232	0.127151839	0.498029549	0.502772336	0.706460929	1.164519077	-0.385881458	-0.372891867	-0.10024099	0.074042908	0.394122214	-0.092572506
0.098151339	-0.024121061	0.04176211	0.017022051	-0.150417502	0.012176539	-0.18198706	-0.22589847	-0.079529006	-0.016159703	-0.103690417	-0.102681486	-0.144305014	-0.20720875	-0.179438391	-0.074547154	-0.124676708	-0.112358532	-0.164019489	-0.164293275	-0.075278259	-0.32432772	-0.098053183	-0.055071221	-0.232660748	-0.402278877	-0.147347802	-0.288093934	-0.220329552	-0.211554647	-0.013674377	-0.014006998	-0.179756978	-0.289779422	-0.000788919	-0.115593358	-0.153249322	-0.114094624	-0.274840461	-0.181768675	0.068163733	0.002532349	-0.132540827	-0.29346012	-0.209625598	-0.018096146
-0.708298477	-0.708587523	-0.517158171	-0.44017765	-0.469018349	-0.497556927	-0.528025758	-0.097657373	-0.282244145	-0.342161066	-0.19751683	-0.170805315	0.1810499	0.086309701	0.006459028	0.056778599	-0.035810869	0.173340293	0.166603854	0.219428342	0.366154295	-0.130912207	0.35975202	0.614489867	-0.078763123	0.235016322	0.702451442	0.610155097	0.257107245	0.436395194	-0.586140488	-0.621082588	-0.371250466	-0.12443861	-0.364637294	-0.110966466	0.185222262	0.177278867	0.255492107	0.535836334	-0.442990138	-0.44603928	-0.264050775	-0.083872405	0.222606901	-0.116574757
-0.165475751	-0.064782009	-0.085277741	-0.040446564	-0.024843189	-0.066022585	-0.006687013	0.013357834	-0.014114159	0.020507842	-0.009139567	-0.001307873	0.091621014	0.061283247	0.107575564	0.073732746	0.01886017	0.058035603	0.082550907	0.128539286	0.126390923	0.149376609	0.105500254	0.181110286	0.079500939	0.172325475	0.181626806	0.218809507	0.213049162	0.233709795	-0.089181841	-0.080219247	0.002306371	0.014846711	-0.036357433	0.007096247	0.090113793	0.079459208	0.168881038	0.222168563	-0.102530455	-0.069450626	0.002426511	0.038768385	0.093316352	-0.013377483
-0.215287772	-0.240992803	-0.114271355	-0.028092055	-0.04049126	-0.03773386	-0.099165918	0.22864904	0.163453855	0.065663792	0.21397352	0.211759502	0.398344739	0.426726895	0.38751024	0.343231564	0.37371765	0.456463297	0.507349447	0.487104593	0.602289634	0.412847722	0.600872699	0.775180431	0.422605393	0.700097161	0.81281126	0.919511546	0.620803685	0.812861118	-0.26923305	-0.200460064	-0.043503817	0.198632477	-0.019105757	0.211943281	0.386487904	0.40906702	0.464296033	0.700505563	-0.160143667	-0.133888808	0.014758058	0.160962142	0.286259846	-0.009578897
-0.563549755	-0.440049279	-0.371781631	-0.327241993	-0.325614989	-0.377039936	-0.355256766	-0.106943584	-0.25482355	-0.291117273	-0.197380804	-0.185872873	0.059214624	-0.032141877	-0.064835849	-0.029049806	-0.134996355	0.040949603	0.025586866	0.082972082	0.134206227	-0.162905146	0.122305706	0.266587874	-0.114163514	0.048815195	0.35072278	0.261967584	0.026349611	0.138811529	-0.391202768	-0.430717021	-0.250994429	-0.125051377	-0.303609333	-0.154661088	0.039066714	0.037214124	0.077442663	0.231931985	-0.353567876	-0.350030659	-0.207541074	-0.099523753	0.08985362	-0.146993578
-0.219906848	-0.072605336	-0.101654179	-0.058978819	-0.062471726	-0.11020835	-0.092718515	0.018829336	-0.031601669	-0.025518022	0.014045849	0.015247866	0.126486084	0.060336584	0.111225078	0.082529734	0.040751198	0.112292	0.096709453	0.136431252	0.175910968	0.137094137	0.153219387	0.268753033	0.077626892	0.214082307	0.262695287	0.322702519	0.241412745	0.32302302	-0.096607331	-0.14581421	-0.047664938	-0.024408737	-0.1038694	-0.01347572	0.081713876	0.080892898	0.155397496	0.28493825	-0.132999345	-0.161327909	-0.053806278	-0.026173798	0.088163316	-0.041345857
-0.088612653	-0.137774122	-0.087493853	-0.134846207	-0.293045915	-0.134441258	-0.327800718	-0.39902195	-0.277181378	-0.201481512	-0.305378029	-0.307362574	-0.382980623	-0.44899445	-0.481348372	-0.297464204	-0.353318107	-0.357451054	-0.407553067	-0.413999262	-0.393275355	-0.675184708	-0.381330815	-0.421311996	-0.452493892	-0.778383044	-0.476024741	-0.732585267	-0.572256386	-0.62677476	-0.073330838	-0.089719393	-0.26693442	-0.394397311	-0.10233904	-0.270177095	-0.353129175	-0.313641317	-0.510872119	-0.533706057	-0.003123378	-0.049308337	-0.20783646	-0.364149522	-0.329616997	-0.076394199
0.633946037	0.733838151	0.490995465	0.423978698	0.629425753	0.514994917	0.736602952	0.410452073	0.415678263	0.302337427	0.359608189	0.341841442	0.051202065	0.197532123	0.22448986	0.072980198	0.192651174	0.037865373	-0.005755039	-0.014296658	-0.187599476	0.382982683	-0.178282264	-0.492263503	0.210556951	0.153123681	-0.40610397	-0.235468234	-0.154071829	-0.34086048	0.55294991	0.5864696	0.532939567	0.440793755	0.313842662	0.250334626	-0.000704999	-0.033971158	-0.008226998	-0.374048587	0.317804819	0.382642509	0.354059971	0.364519181	0.079351974	0.162254259
-0.366752684	-0.172539583	-0.123790718	0.022637584	0.043176543	0.063875797	0.059123646	0.158899798	0.225865025	0.155414284	0.229796357	0.226523661	0.295018723	0.333683422	0.362262854	0.338716838	0.412588137	0.391441837	0.502168975	0.43787091	0.498241319	0.3640267	0.512435723	0.579011022	0.604456163	0.572316912	0.625675079	0.696924924	0.554633415	0.710550691	-0.293934833	-0.137132998	0.066508729	0.211896116	0.056461995	0.240639258	0.302137268	0.367514132	0.335243987	0.456172917	-0.268558963	-0.096544946	0.06238291	0.172390912	0.212586269	-0.049508937
-0.284166981	-0.318768149	-0.189810576	-0.15238048	-0.425233314	-0.165977322	-0.477310807	-0.477314965	-0.267986468	-0.147018394	-0.281651584	-0.279808911	-0.288692143	-0.399487861	-0.398854663	-0.162406165	-0.221482502	-0.211041272	-0.260626485	-0.276172927	-0.140795086	-0.698767982	-0.128031251	-0.05840661	-0.345100431	-0.68589439	-0.159181998	-0.484456274	-0.380572887	-0.3218521	-0.264826999	-0.25096714	-0.386653342	-0.503866076	-0.104630699	-0.239093867	-0.266071482	-0.177428759	-0.458923666	-0.309436846	-0.135222604	-0.148340391	-0.286229348	-0.480132617	-0.380414519	-0.103433502
-0.329660861	-0.168933419	-0.168065364	-0.056765754	0.139713478	-0.0698237	0.155625533	0.359195042	0.207551938	0.12332068	0.248033403	0.254769876	0.464395555	0.51152225	0.55254454	0.352676071	0.411203019	0.436495401	0.627087552	0.594102972	0.57653485	0.849119934	0.5619587	0.732191835	0.738317005	1.064590917	0.785260386	1.14980259	0.990426994	1.140006435	-0.233561319	-0.139462375	0.172854295	0.416525052	-0.022940898	0.275520226	0.482562806	0.441937317	0.754671202	0.890383019	-0.231062692	-0.123703553	0.154178485	0.423069919	0.526610986	-0.025672871
0.425455293	0.518110153	0.349453359	0.371760407	0.377323117	0.404508109	0.493766739	0.035288057	0.260298332	0.396377173	0.167944793	0.167825159	-0.058232496	-0.04482087	0.121282383	0.083572157	0.086351432	-0.078910383	-0.059319177	-0.04747759	-0.126946893	0.19425387	-0.156479016	-0.291403898	0.158295751	-0.136466563	-0.386205969	-0.350289011	0.019654308	-0.144893516	0.365239572	0.434607057	0.322200878	0.045513927	0.319898599	0.118883517	-0.071550586	-0.057290006	-0.086995246	-0.270512667	0.220241021	0.308551926	0.2039334	0.038041347	-0.112729304	0.103425958
-0.267575988	-0.328418119	-0.248221333	-0.215419839	-0.212260197	-0.30470884	-0.25709408	-0.054161159	-0.188644558	-0.140069747	-0.117194971	-0.105823449	0.13654864	0.042698687	0.05659664	0.036514069	-0.053576765	0.100170477	0.142716311	0.164232869	0.213251693	0.081089533	0.188699068	0.406496479	0.005680667	0.231792153	0.380994444	0.42088824	0.287548353	0.417837924	-0.20753198	-0.311003912	-0.176538485	-0.100952943	-0.193704992	-0.093443077	0.123378423	0.104666988	0.220976298	0.44775222	-0.162919864	-0.237847661	-0.131657337	-0.074575704	0.094677245	-0.076368243
-0.296316818	-0.415089337	-0.279462689	-0.309251619	-0.449231048	-0.368829447	-0.527358965	-0.36281654	-0.387126105	-0.325685766	-0.353665743	-0.344689439	-0.203751702	-0.324727018	-0.371693829	-0.230099761	-0.340844247	-0.209378665	-0.23679345	-0.224065081	-0.14440754	-0.536201737	-0.152833108	-0.012763745	-0.41473807	-0.466103333	-0.058312025	-0.250541583	-0.289897611	-0.219952238	-0.262010225	-0.349159004	-0.401871594	-0.405923649	-0.26565284	-0.30112776	-0.1908473	-0.177628343	-0.261167427	-0.090188652	-0.136662427	-0.245380978	-0.299705442	-0.363307632	-0.18282762	-0.125256348
-0.096441787	-0.022309739	-0.052780942	-0.101087101	-0.149753379	-0.045466869	-0.108799317	-0.262690579	-0.188500282	-0.180964635	-0.257423888	-0.253218441	-0.379073967	-0.383371557	-0.44322157	-0.312082391	-0.337185489	-0.396065951	-0.444157637	-0.430134663	-0.486368452	-0.586741907	-0.462853067	-0.631547173	-0.404066258	-0.72340189	-0.589697704	-0.81605218	-0.640955166	-0.792159058	-0.040102671	0.017247586	-0.102269831	-0.197033795	-0.058207765	-0.200365574	-0.337490027	-0.334697015	-0.461314569	-0.674295673	-0.038099182	0.026967649	-0.097192536	-0.155572849	-0.214095275	-0.032217165
0.356758074	0.333714531	0.27163718	0.262918142	0.267580662	0.299240522	0.303407565	0.132420984	0.228761174	0.227321229	0.19600781	0.184943318	0.035077938	0.091976878	0.12870055	0.103507258	0.151943569	0.068818419	0.039113338	0.029206614	0.003659647	0.134438356	0.005551456	-0.107002584	0.114198041	0.023022009	-0.119158553	-0.104583659	-0.042895551	-0.103153498	0.249654127	0.282517863	0.20228386	0.117370212	0.212331573	0.13682245	0.00942986	0.03144533	-0.046679875	-0.147135408	0.1853049	0.20705342	0.142785834	0.070415116	-0.05875357	0.074997314
0.255534445	0.165213635	0.118205188	-0.000266408	0.081927194	0.001178861	0.015316306	0.088270992	-0.033645882	-0.132601859	-0.003295317	-0.025670892	-0.101517784	-0.048547285	-0.138450652	-0.175716443	-0.109241302	-0.104737729	-0.115265541	-0.171804708	-0.25843553	-0.023190195	-0.234747564	-0.323417709	-0.092379988	-0.051710087	-0.300044583	-0.18747725	-0.23647269	-0.243331184	0.221509302	0.130155767	0.042499067	0.085714517	-0.043748349	-0.051836714	-0.113876096	-0.147377982	-0.124036266	-0.208415569	0.187575615	0.061067125	0.028925201	0.053741421	-0.037044292	-0.015936434
0.309878741	0.23723422	0.199196413	0.173784485	0.258187994	0.157938144	0.268080969	0.326628757	0.201925717	0.145474371	0.219676508	0.21538156	0.263875566	0.317073701	0.303259018	0.199963432	0.165513518	0.228846268	0.174455454	0.249257743	0.21464586	0.382572409	0.193010397	0.17997501	0.09045345	0.391808927	0.247691954	0.334072115	0.179961082	0.139360052	0.199904026	0.168216404	0.201042421	0.26826386	0.105942706	0.162418028	0.210484576	0.175333092	0.284766703	0.244449378	0.146160396	0.109084449	0.157187684	0.230400463	0.190494253	0.096640351
-0.061248858	0.200550578	0.136575613	0.315385254	0.314883001	0.37251481	0.444210078	0.204042741	0.425905221	0.500091692	0.348651985	0.358592841	0.289632525	0.345096909	0.499644751	0.443926409	0.481078035	0.324448825	0.390527641	0.421113597	0.450377899	0.523749537	0.435969147	0.405119668	0.581927529	0.476448072	0.399504143	0.435178433	0.592270328	0.54126456	-0.033426117	0.192709224	0.317519485	0.259879454	0.329683259	0.356073497	0.299890421	0.351531246	0.365368914	0.307619356	-0.095455147	0.167791292	0.244518585	0.252385539	0.17906971	0.100308659
0.030659566	-0.014255417	0.01475248	0.016907611	0.016789906	0.001198101	-0.049835747	0.093900509	0.058190616	0.014548136	0.098996587	0.081555638	0.104580784	0.133670023	0.097212358	0.074088329	0.139539127	0.147886481	0.191547644	0.127925876	0.140768864	0.176361815	0.160201688	0.210770203	0.206431595	0.277697015	0.189236784	0.300423429	0.213348444	0.323077702	0.003403784	-0.012189288	-0.003923632	0.0853458	0.004469783	0.069785474	0.10067911	0.112833672	0.122299503	0.219827973	0.034109508	-0.01631371	0.020014231	0.05236399	0.034984896	-0.021283484
0.379174524	0.455670133	0.301452867	0.301523986	0.387028975	0.287821252	0.426419084	0.293614718	0.278160585	0.280916482	0.281488469	0.271293685	0.217952871	0.244045418	0.338853901	0.206678454	0.198885344	0.192940655	0.163459449	0.208249844	0.146887133	0.47447766	0.11356824	0.075943478	0.226662021	0.36689276	0.067161582	0.229760543	0.226541858	0.19454422	0.343433647	0.299579594	0.31223996	0.237543387	0.186896451	0.176750039	0.141489201	0.125904342	0.206778749	0.159118269	0.183109848	0.165453763	0.207816246	0.182948239	0.089362491	0.095685572
-0.619762152	-0.628975397	-0.475012847	-0.424585298	-0.408585998	-0.458956115	-0.424677553	-0.225875314	-0.316029891	-0.289994647	-0.292295822	-0.266357365	-0.018765406	-0.094657541	-0.106096898	-0.091561812	-0.153097732	-0.053896782	0.08034237	0.058260075	0.107787303	-0.096640719	0.096276181	0.304027891	0.010612881	0.080488835	0.304679503	0.31225912	0.246824346	0.365055386	-0.494619462	-0.470663607	-0.302134066	-0.167623569	-0.290518394	-0.160284085	0.059288889	0.040076236	0.158316077	0.346217808	-0.343461844	-0.309963377	-0.203091255	-0.080180385	0.142474397	-0.149776613
0.054341252	0.097230017	0.027802288	0.019151677	0.016209324	0.013925092	0.057166517	-0.17471613	-0.073283615	0.015155148	-0.102988793	-0.106842816	-0.173699931	-0.228922773	-0.128524632	-0.128901129	-0.153129834	-0.181291374	-0.11557864	-0.157522875	-0.215311588	-0.094581341	-0.235969818	-0.243788939	0.00021811	-0.254050611	-0.33207092	-0.308553472	-0.124656404	-0.123580136	0.073492977	0.069315469	0.00283636	-0.165460734	0.006499222	-0.11665968	-0.172646181	-0.158302396	-0.210742426	-0.213850511	0.023215286	0.024402382	-0.034940351	-0.158074413	-0.172510042	-0.074012729
0.367663594	0.580994741	0.421678777	0.509119091	0.557583793	0.610159779	0.709007977	0.326953034	0.542599045	0.571482374	0.428881128	0.423480424	0.166466576	0.310273677	0.416623306	0.334449141	0.433447302	0.180226141	0.172312501	0.211424158	0.150174625	0.48631828	0.157676154	-0.080081671	0.426025705	0.283633899	-0.049092537	-0.006523299	0.236154721	0.034181805	0.297727891	0.530006775	0.506450308	0.387128662	0.475239559	0.393557316	0.16763113	0.1893622	0.184846965	-0.114946517	0.167306437	0.408944722	0.380763088	0.360294246	0.087903556	0.177855167
0.114125842	0.05484714	0.019833486	-0.006765414	0.137467695	-0.030746875	0.141597393	0.170102122	0.037053455	0.00127199	0.076734288	0.075608089	0.129498417	0.149590334	0.163425707	0.031936906	0.061406109	0.095511625	0.166392152	0.133516707	0.067572238	0.343352847	0.058608007	0.100236201	0.187128087	0.369461027	0.104157901	0.31977993	0.244176882	0.292239102	0.104790819	0.034262247	0.117246561	0.174855388	-0.018787165	0.055164859	0.121810994	0.076694368	0.227639847	0.254003632	0.057665314	0.006599674	0.084070703	0.163617114	0.159946782	0.011820979
-0.322266788	-0.326718093	-0.228201493	-0.157386472	-0.089044099	-0.191855356	-0.100193025	0.121637276	0.016843981	0.003573078	0.038756771	0.052844158	0.289494598	0.287569224	0.30039301	0.204323649	0.186124341	0.245859369	0.394273586	0.392823511	0.428495027	0.477610005	0.403474399	0.616587653	0.387305948	0.645261749	0.622431805	0.82033606	0.724480382	0.834733164	-0.316683942	-0.227914525	-0.04813514	0.144860608	-0.091594148	0.107768595	0.331908007	0.294574093	0.535014869	0.711163038	-0.198930932	-0.153896244	0.00495233	0.188913943	0.367156056	-0.059072212
0.359823497	0.297673694	0.212524937	0.157043346	0.288221657	0.139604634	0.263395384	0.307062466	0.167994414	0.109082424	0.196479502	0.179106129	0.16894335	0.239293487	0.221512669	0.089109418	0.120675059	0.135811667	0.148576501	0.148504611	0.056108658	0.431821305	0.052056829	0.021166678	0.175021278	0.404122085	0.039867293	0.253746325	0.193710163	0.184583466	0.295978943	0.22502141	0.230445701	0.282172244	0.092184053	0.129638468	0.13733186	0.091413326	0.237630375	0.184293434	0.214098083	0.135174436	0.180942976	0.247736196	0.139063672	0.061377781
-0.011121185	0.09894001	0.042306371	0.040506547	0.099482111	0.096118952	0.157462956	0.096894776	0.076426483	-0.00267449	0.052320613	0.056424369	-0.010762258	0.041868461	0.009763731	-0.000691174	0.017881652	-0.007631017	-0.072498105	-0.036038218	-0.070305776	-0.055956737	-0.056236199	-0.19418474	-0.062948876	-0.056030182	-0.085307076	-0.149351991	-0.22183631	-0.299501277	0.033091197	0.071104284	0.111086888	0.133501038	0.035208654	0.052991895	-0.017738075	-0.022137731	-0.057139478	-0.213658461	-0.031891075	0.053366912	0.070322193	0.120097325	0.035562201	0.052209643
-0.776148783	-0.594975536	-0.440966188	-0.228559115	-0.236394252	-0.302895518	-0.281376049	0.169363307	0.045614074	0.067641064	0.106873968	0.124023109	0.547497883	0.51777585	0.535517651	0.466890279	0.408728714	0.522081203	0.67559756	0.734970536	0.868061267	0.669475153	0.849723065	1.218021609	0.602743524	1.057050324	1.242423475	1.397495676	1.194770119	1.41223711	-0.622204245	-0.483644665	-0.129871548	0.190661989	-0.131702266	0.209597892	0.589893603	0.583128985	0.887677622	1.235221372	-0.460964214	-0.330804788	-0.020694085	0.254415809	0.507614371	-0.075321548
0.125598858	0.019435317	0.022334804	-0.038691571	-0.11008747	-0.06786192	-0.141624089	-0.155452815	-0.154312692	-0.1334908	-0.123535195	-0.12145864	-0.143499043	-0.219204342	-0.213954296	-0.162842468	-0.204383577	-0.138305807	-0.244423006	-0.232938735	-0.185794845	-0.342042465	-0.198627884	-0.186378055	-0.360139466	-0.374910546	-0.229068539	-0.327966453	-0.383447263	-0.361572344	0.097961828	-0.045597063	-0.137414096	-0.236368112	-0.0909153	-0.169232035	-0.192180478	-0.186773004	-0.301154233	-0.236586335	0.074045443	-0.054323644	-0.133460306	-0.256196265	-0.214733367	-0.003444311
-0.485381173	-0.550200834	-0.431244721	-0.413761131	-0.383267124	-0.514905705	-0.451809161	-0.123339371	-0.345947091	-0.358754591	-0.241918393	-0.228242672	0.098679854	-0.02411235	-0.055230408	-0.078999604	-0.157856128	0.059091206	0.132857291	0.118219954	0.171283093	-0.025796386	0.155131555	0.431303644	-0.027707505	0.2348371	0.431299132	0.509560046	0.248881135	0.473995002	-0.380572187	-0.511341157	-0.321720905	-0.161962627	-0.375546529	-0.197698259	0.090478423	0.056699406	0.190300548	0.497095901	-0.297521302	-0.401764836	-0.248984797	-0.129756895	0.124372181	-0.156563351
0.0266229	0.028391347	-0.017099327	-0.0843724	-0.112474449	-0.108925785	-0.136122828	-0.239184504	-0.212941343	-0.152883955	-0.217846343	-0.228125986	-0.280717593	-0.337434185	-0.324591393	-0.266947312	-0.309651905	-0.296294014	-0.279572589	-0.303773426	-0.374663634	-0.317049047	-0.379091299	-0.401987766	-0.239764157	-0.457064379	-0.463029371	-0.501990911	-0.346410453	-0.372776534	0.072758854	0.011474928	-0.110543054	-0.233175921	-0.094738502	-0.224098213	-0.273970019	-0.272691208	-0.324905001	-0.353746878	0.055661091	-0.022579177	-0.108763975	-0.216366913	-0.212046938	-0.088832621
0.022493328	0.208636129	0.132206007	0.263803171	0.413312029	0.308168947	0.518462071	0.43314666	0.44443652	0.418896771	0.418040986	0.423748624	0.403840005	0.524289274	0.598637295	0.429294741	0.540829708	0.391252086	0.456675053	0.483449504	0.464054935	0.783598937	0.473329548	0.428146674	0.63556397	0.834012974	0.495293986	0.707633229	0.725594861	0.679741449	0.034341911	0.203734353	0.406994996	0.491734128	0.272463043	0.419393075	0.412778847	0.393811249	0.590218266	0.483820732	-0.045259606	0.160824981	0.320599905	0.486388387	0.367693789	0.115204334
0.258581287	0.130826336	0.147710103	0.094345073	-0.036892897	0.097243372	-0.031784278	-0.122846555	-0.048643723	-0.012784965	-0.063367479	-0.061940905	-0.159505719	-0.18875225	-0.207313787	-0.106801766	-0.146060896	-0.155225265	-0.344975315	-0.266592363	-0.201426459	-0.432149606	-0.200566076	-0.28864715	-0.474378604	-0.523179075	-0.291457262	-0.532276784	-0.526004026	-0.630732071	0.132600134	0.090575575	-0.083720284	-0.213033264	0.041327728	-0.099265462	-0.205082203	-0.191487652	-0.361624391	-0.429491044	0.138095062	0.072733106	-0.083108765	-0.225986677	-0.252441798	0.048141824
0.327910657	0.29260883	0.2235916	0.199843671	0.299247292	0.216303494	0.338320105	0.264286895	0.217297658	0.176015776	0.21551658	0.210247835	0.152445614	0.223285594	0.238013498	0.127393247	0.165387435	0.138072112	0.124502123	0.134538471	0.081898349	0.337447092	0.075407002	0.000776736	0.142174595	0.291573519	0.033119774	0.152484058	0.106594992	0.054458179	0.245983963	0.239438543	0.246971055	0.256435486	0.154501219	0.164967701	0.12638256	0.100266143	0.168342628	0.075840914	0.169887593	0.170703816	0.186628939	0.218935503	0.111777935	0.10216018
0.737014879	0.629882956	0.463732115	0.282919137	0.334931635	0.369891	0.350398454	0.006006	0.090586971	0.05140065	0.019632643	-0.007653016	-0.418003134	-0.301801151	-0.36697194	-0.338228608	-0.229281713	-0.401728026	-0.468677169	-0.548401886	-0.727621121	-0.335675417	-0.685517399	-1.060785509	-0.313247685	-0.680271403	-1.072159671	-1.108024508	-0.838672185	-1.06869842	0.631625251	0.564422734	0.257834825	0.054691345	0.228551696	-0.051233235	-0.41084958	-0.418551468	-0.589190133	-0.986225063	0.487620018	0.416783679	0.171041982	0.008460486	-0.342989161	0.117252296
0.262523686	0.21680417	0.109395925	0.00387977	0.158438631	-0.00476534	0.181055628	0.074751586	-0.044438928	-0.059820415	-0.054043098	-0.056081439	-0.120322261	-0.087742295	-0.101177657	-0.19796207	-0.176136414	-0.219989077	-0.18528046	-0.18674489	-0.333610233	0.117671396	-0.337754794	-0.424378915	-0.088109828	-0.050423969	-0.415488948	-0.241249903	-0.096911607	-0.224040694	0.244156335	0.196065735	0.140292712	0.103272288	-0.014779972	-0.058809467	-0.107383493	-0.194216472	-0.008706489	-0.190865143	0.175277471	0.108834944	0.084281967	0.131765417	0.077596568	0.015086415
-0.434571173	-0.367996556	-0.288191929	-0.237007917	-0.290330558	-0.293921885	-0.354743452	-0.080890242	-0.182837813	-0.196512672	-0.121279071	-0.118848717	0.091875284	0.018294503	-0.020058862	0.02197383	-0.038596749	0.092754231	0.087968882	0.117200339	0.192130008	-0.080153619	0.192761066	0.358431776	-0.028971155	0.132145258	0.3832172	0.338739787	0.15348345	0.295282723	-0.321787409	-0.356322182	-0.237170551	-0.112837734	-0.222224704	-0.094910753	0.077666969	0.084813429	0.118317769	0.316391221	-0.256015328	-0.280976056	-0.171584987	-0.095671195	0.056083474	-0.104247483
-0.367142986	-0.314004797	-0.232206013	-0.126752482	-0.138399238	-0.183110002	-0.151472012	0.08002186	-0.003508912	-0.005337942	0.052792094	0.071684672	0.33492347	0.255146957	0.300076682	0.266377809	0.17987552	0.325330895	0.328536038	0.39486907	0.515311329	0.263524296	0.477713913	0.709144067	0.19810985	0.48662981	0.733546981	0.758742778	0.51803075	0.669838779	-0.313930619	-0.327239351	-0.110768344	0.010714109	-0.130919335	0.06227315	0.291647093	0.295786287	0.391985447	0.648902104	-0.276438148	-0.257894932	-0.086317405	0.013298513	0.233307163	-0.046621052
-0.587374551	-0.475635584	-0.407627554	-0.398821789	-0.460250727	-0.409982123	-0.44979299	-0.417043558	-0.418653632	-0.347925533	-0.451509051	-0.427476096	-0.320190879	-0.411867542	-0.446402406	-0.317151748	-0.416153853	-0.386280006	-0.343867544	-0.310742627	-0.310068243	-0.540417607	-0.309043542	-0.254804371	-0.363023695	-0.545071143	-0.243590631	-0.425997732	-0.274340166	-0.326921372	-0.405022875	-0.351667673	-0.332528882	-0.33801023	-0.280413542	-0.30927786	-0.238043318	-0.257644269	-0.229088175	-0.243898971	-0.299464789	-0.238567431	-0.252233171	-0.223661929	-0.069190769	-0.140484958
0.422068829	0.349389087	0.248133976	0.085115971	0.101866376	0.176326482	0.133839935	-0.188167251	-0.084966634	-0.107605029	-0.175086232	-0.190885062	-0.528668753	-0.453795688	-0.520951005	-0.444568825	-0.377064544	-0.526648409	-0.561107348	-0.630918704	-0.785293608	-0.549524301	-0.749712394	-1.072690345	-0.422423166	-0.863627974	-1.073732969	-1.185144159	-0.902811628	-1.120956562	0.356519569	0.363831686	0.074130128	-0.108534808	0.090068574	-0.176768773	-0.481395825	-0.488781205	-0.664035319	-1.022858082	0.304213142	0.282134661	0.036020864	-0.106216241	-0.346293966	0.021802137
0.126974292	0.152445837	0.135892511	0.209171309	0.192783063	0.224004132	0.243304011	0.120892521	0.225919366	0.302100201	0.183179768	0.179880258	0.145007012	0.200651513	0.256173322	0.230304665	0.237574481	0.154304719	0.208331611	0.228268735	0.209914689	0.314374436	0.20906203	0.196760805	0.282637125	0.256021822	0.16542973	0.190301669	0.324649022	0.276287486	0.063666179	0.179063871	0.179816035	0.151366838	0.230287822	0.192947304	0.172405051	0.192601824	0.223019447	0.182973863	0.066903383	0.172135176	0.167518968	0.156630009	0.064764254	0.075946991
-0.341881825	-0.03932628	-0.03900921	0.14910813	0.048692271	0.204625387	0.142013855	0.061227919	0.258377551	0.258594232	0.223553334	0.238293821	0.228256366	0.211928308	0.305553827	0.364484881	0.368695341	0.306559628	0.210531596	0.29333608	0.44293259	0.052312966	0.440454686	0.425640698	0.24047309	0.164291476	0.495587645	0.3029884	0.220240908	0.233754092	-0.262345238	-0.084536153	0.066692232	0.045663545	0.130171452	0.216222977	0.181769246	0.265619595	0.113318045	0.141159049	-0.299111093	-0.064299965	0.023296805	0.017458985	0.06741038	0.037442317
-0.24730883	-0.015018604	-0.008777191	0.208297299	0.194045154	0.196526786	0.24923541	0.305278083	0.394162546	0.445821388	0.397740181	0.408119868	0.555994727	0.567063141	0.710358156	0.60527655	0.610321507	0.580520273	0.650687055	0.708703803	0.821589962	0.785991597	0.791345856	0.968664758	0.710646725	0.948867754	0.955857409	1.097183276	1.025040959	1.136248064	-0.204625862	-0.038891224	0.20032133	0.291879035	0.202317881	0.391133422	0.53328073	0.569558661	0.705032449	0.892421958	-0.208583166	-0.02194438	0.180492181	0.278474672	0.352263661	0.068822876
-0.068534569	-0.024402419	-0.050924835	-0.069367944	-0.154469831	-0.048952693	-0.102774141	-0.338220439	-0.199697056	-0.136398004	-0.235503317	-0.226994272	-0.327901466	-0.422435189	-0.36882683	-0.249903876	-0.306371443	-0.304971476	-0.366811135	-0.374988521	-0.363178807	-0.592839386	-0.372137519	-0.449374016	-0.361549627	-0.720120839	-0.479713561	-0.709621144	-0.607585332	-0.643671035	-0.020577028	-0.055362749	-0.144206102	-0.349276294	-0.076797309	-0.236859237	-0.346554875	-0.303992784	-0.535768	-0.577931941	-0.068801652	-0.055685009	-0.172136125	-0.348398588	-0.335854634	-0.072503396
-0.219475131	-0.286154634	-0.189338701	-0.189787975	-0.144617579	-0.196136156	-0.203679087	0.057231846	-0.059443565	-0.16499405	-0.006594286	-0.005466178	0.143211776	0.145776056	0.093447905	0.041520806	0.067542121	0.171903991	0.254657084	0.185187775	0.227945792	0.152365197	0.225035032	0.362645962	0.17822993	0.361314102	0.382655408	0.517433246	0.267403958	0.445272155	-0.214753977	-0.234172551	-0.126922619	0.067991416	-0.157209521	0.011359764	0.158926641	0.152280948	0.208226041	0.398608429	-0.123614256	-0.164518363	-0.062950193	0.052503963	0.176237491	-0.051353914
0.056678196	0.002340374	-0.006227664	-0.098114149	-0.014302255	-0.104766692	-0.080557055	0.119650361	-0.064129192	-0.205064947	-0.014332039	-0.024165758	0.032161708	0.051644426	-0.03635476	-0.086828489	-0.094020722	0.024596558	-0.006458661	-0.01548926	-0.051546201	0.017193123	-0.056290341	-0.055257892	-0.104043345	0.098509643	0.01502799	0.102516257	-0.13195573	-0.0781543	0.060778786	-0.043505933	-0.031560328	0.095048896	-0.142043741	-0.052989341	0.001229843	-0.032244715	0.013238707	0.034507052	0.048194971	-0.067953973	-0.021219401	0.059736897	0.090585503	-0.015568284
0.2673073	0.201482356	0.187962444	0.191070394	0.116074734	0.205537167	0.14241842	0.06166855	0.139580295	0.115037946	0.146900476	0.150350033	0.088966034	0.054282396	0.093078207	0.126596575	0.096609814	0.142316	-0.016932647	0.030678115	0.12099312	-0.121423462	0.099654371	0.062093643	-0.129833574	-0.129108659	0.073755633	-0.066985816	-0.225887653	-0.214262686	0.146246061	0.083543492	0.041398294	-0.053818293	0.091220756	0.053074708	-0.009627696	0.033237888	-0.162152641	-0.122893419	0.073968636	0.042317991	-0.01206973	-0.132300451	-0.119603848	0.080771177
-0.070941777	-0.180312837	-0.119405254	-0.148196902	-0.209296596	-0.205961149	-0.278843576	-0.162671702	-0.21049784	-0.168183708	-0.163714517	-0.16558704	-0.07567386	-0.146922555	-0.161039197	-0.119346652	-0.168414741	-0.076142521	-0.078358791	-0.091186288	-0.058529464	-0.19422738	-0.063667923	0.048535804	-0.181694374	-0.144162609	-0.010559472	-0.040897085	-0.088994787	-0.000110972	-0.058236855	-0.17291612	-0.202404896	-0.207782731	-0.145382477	-0.163059328	-0.082134648	-0.07862202	-0.101335077	0.048646064	-0.010796531	-0.129953825	-0.148359192	-0.197559684	-0.119147303	-0.065426532
-0.022719775	0.023656067	-0.036089971	-0.042352697	0.081552174	-0.006763073	0.160021801	-0.008875262	-0.027224195	-0.024894301	-0.063176973	-0.055856867	-0.11685453	-0.079014339	-0.077434487	-0.115030586	-0.084439966	-0.15040182	-0.069777477	-0.103497586	-0.215967506	0.002358797	-0.200214095	-0.302371635	0.049407135	-0.080028615	-0.266316599	-0.223475881	-0.094729733	-0.177501784	0.030158473	0.065986396	0.115453547	0.087022294	0.01502255	-0.015535918	-0.067549445	-0.095158415	-0.037611996	-0.202923099	-0.024488673	0.063016733	0.069901664	0.118166332	0.031557687	-0.001394368
0.152041193	0.233775298	0.229110941	0.33354211	0.335812482	0.391278323	0.39084914	0.377244126	0.466653572	0.407977893	0.440530722	0.43806208	0.392872962	0.495701968	0.534716655	0.45873037	0.538548932	0.453231913	0.424506503	0.450374704	0.52249997	0.524876045	0.525120577	0.480947655	0.467564203	0.611496643	0.536855106	0.587303127	0.462564806	0.470768548	0.049875291	0.202300045	0.284875569	0.361145564	0.296503841	0.39543269	0.359066143	0.395518408	0.376586224	0.359650835	0.025574982	0.171685512	0.239237412	0.298876295	0.201335914	0.131874568
0.474968543	0.450087197	0.347238196	0.31043906	0.229958832	0.359039824	0.306867165	-0.111799074	0.139019986	0.262575779	0.038882477	0.036271132	-0.246261409	-0.22665655	-0.134391521	-0.08048886	-0.07097022	-0.251393145	-0.311395823	-0.290713142	-0.332829024	-0.182299035	-0.342999592	-0.529435726	-0.17431379	-0.528176574	-0.620822227	-0.729435873	-0.354615882	-0.568716578	0.3494534	0.414962614	0.17025716	-0.115221073	0.273957258	0.007530021	-0.241576436	-0.22149486	-0.353739325	-0.576451836	0.285199752	0.318891409	0.105725545	-0.11118508	-0.262297724	0.093430644
-0.129786765	-0.176488642	-0.10880906	-0.1083223	-0.242898703	-0.141239734	-0.294982744	-0.220147119	-0.179644616	-0.131517618	-0.151671904	-0.145603813	-0.093838242	-0.187520174	-0.179191339	-0.075458495	-0.150099766	-0.064580613	-0.150315164	-0.122935273	-0.020990916	-0.368764862	-0.033982955	0.048394368	-0.293884907	-0.323826663	0.004518245	-0.169434742	-0.233697208	-0.172532979	-0.09832758	-0.193338904	-0.232343534	-0.288287912	-0.118986249	-0.158231832	-0.121930301	-0.084511132	-0.219696742	-0.076373771	-0.062504569	-0.140155688	-0.183069521	-0.288321157	-0.187877537	-0.039587918
-0.167537977	-0.124183469	-0.081746292	-0.044290201	-0.106383362	-0.044353645	-0.11268448	-0.058977552	-0.029734234	-0.027555121	-0.020530555	-0.01410182	0.026922054	-0.00673859	0.00051996	0.044316241	0.020517778	0.055803789	0.01461868	0.031100852	0.10376515	-0.121106115	0.101166116	0.13713925	-0.049477693	-0.042818944	0.148130004	0.049150799	-0.036943277	0.009779727	-0.123492321	-0.127564195	-0.088783778	-0.079771707	-0.040523857	-0.015549765	0.011364681	0.040745717	-0.036450426	0.036797546	-0.107958065	-0.087219433	-0.069372177	-0.086224933	-0.043784758	-0.015150344
0.127456291	0.087833248	0.029258207	-0.006295941	0.027511721	-0.067490312	0.000138163	-0.051665037	-0.092009211	-0.008642103	-0.065379368	-0.072134343	-0.050037743	-0.095253374	-0.040189494	-0.089042467	-0.122048608	-0.088291271	-0.018743081	-0.048177368	-0.119394154	0.107768434	-0.137393538	-0.069324402	0.019329248	0.017720701	-0.165404064	-0.034695912	0.077030591	0.112224306	0.164030435	0.04481431	0.016723076	-0.064351476	-0.026815993	-0.090236405	-0.054488582	-0.075490447	0.007223712	0.067347078	0.110545887	0.00789622	0.003389088	-0.054858267	-0.068308486	-0.024590872
0.263249045	0.20194142	0.197989852	0.194409453	0.193440717	0.202075048	0.14686617	0.214808417	0.225259411	0.209736233	0.215344299	0.19762806	0.161731674	0.247956815	0.224209842	0.180283667	0.22423466	0.177226089	0.216008776	0.200221227	0.181445279	0.362717189	0.186863331	0.182889065	0.255190302	0.347171187	0.154386661	0.27537609	0.314099884	0.306730884	0.163425278	0.208292726	0.153212458	0.215510631	0.178664759	0.188956316	0.174963901	0.17565295	0.240083106	0.230385022	0.189223945	0.17367387	0.168123608	0.195001823	0.104883963	0.078472887
-0.068899055	-0.253437727	-0.176200627	-0.200989306	-0.245527438	-0.336926451	-0.330866034	-0.061429035	-0.261611297	-0.202230941	-0.15533028	-0.141959045	0.136121978	-0.004338217	-0.001607477	-0.015133403	-0.171824037	0.068374876	-0.005073124	0.083312073	0.167636179	-0.030701604	0.121860747	0.381337388	-0.29089572	0.102750418	0.335990249	0.333522466	0.114267724	0.239107188	-0.070057157	-0.309179461	-0.244094409	-0.205041911	-0.244139393	-0.177907608	0.070202633	0.030042719	0.144680214	0.429034208	-0.041814788	-0.253720094	-0.189490991	-0.189807254	0.024413768	-0.027043196
0.748492448	0.87277347	0.671223141	0.70195816	0.733563839	0.842440392	0.884435732	0.353718341	0.668904255	0.685453746	0.523998576	0.503939005	0.068186685	0.261055146	0.366590421	0.296929798	0.454608938	0.122621555	0.103854392	0.091108648	-0.009889075	0.443803486	0.006596569	-0.347884549	0.427457108	0.103803899	-0.357693721	-0.30417867	0.038011665	-0.215911458	0.559194049	0.796033944	0.620059524	0.413204779	0.631369523	0.438750901	0.064904147	0.10663117	-0.007779293	-0.402384274	0.400965334	0.610179206	0.465637724	0.344608874	-0.03666617	0.241050554
0.142938461	0.228896224	0.124058386	0.059197677	0.102184966	0.1031059	0.109295808	-0.031550576	0.006491433	-0.052300003	-0.015191375	-0.030861251	-0.200025966	-0.17456824	-0.186416002	-0.169639215	-0.120616616	-0.17278121	-0.189039971	-0.238237258	-0.326078123	-0.18107627	-0.311018042	-0.469817361	-0.071353127	-0.304501887	-0.44950586	-0.447020964	-0.375445948	-0.427235722	0.18244301	0.167451479	0.079848323	0.00082761	0.017028466	-0.059577934	-0.213677497	-0.201859366	-0.301312582	-0.451593578	0.092312158	0.083002869	0.024118975	-0.033341477	-0.131084232	-0.017160243
-0.463640566	-0.500575181	-0.426999386	-0.433783154	-0.431025779	-0.556727606	-0.514766343	-0.307073086	-0.452458845	-0.371254795	-0.357042741	-0.341478066	-0.067173972	-0.248657522	-0.202779213	-0.21121694	-0.31342679	-0.121985701	-0.007105564	-0.051604194	-0.018705298	-0.122215035	-0.055879658	0.251221332	-0.099630315	0.000967579	0.143656157	0.257573626	0.192994326	0.40772183	-0.290777513	-0.482914899	-0.364222162	-0.340676505	-0.39806202	-0.316924091	-0.064220329	-0.094505995	0.036419616	0.370600429	-0.237572029	-0.397203486	-0.295312235	-0.287105469	-0.006519457	-0.187267443
-0.037078127	0.049710897	0.045430379	0.094094572	0.110612942	0.124992108	0.113898335	0.116746432	0.171116381	0.171823017	0.138469856	0.12937625	0.095564113	0.178623157	0.178642123	0.144031498	0.210269059	0.11360993	0.211474441	0.175786784	0.146960524	0.305124691	0.164856781	0.146299951	0.335160296	0.311534945	0.138532295	0.239601948	0.338032002	0.32971947	-0.022535144	0.10736698	0.125811772	0.192758772	0.137903802	0.168825982	0.150037938	0.159791456	0.225831922	0.183680489	0.013001352	0.109338969	0.142144609	0.203790241	0.117277071	0.024827174
-0.175490228	-0.133277284	-0.094425024	-0.005501469	0.004514302	-0.027007266	0.028667939	0.020246096	0.069397808	0.136925823	0.070242381	0.07961173	0.166912486	0.148706231	0.236855914	0.189657454	0.184109459	0.169182635	0.271034466	0.263751258	0.297815756	0.31326786	0.277969884	0.404331842	0.321029981	0.354876729	0.356220513	0.451352026	0.500586417	0.559625689	-0.151501006	-0.084703456	0.022796045	0.041141539	0.035474372	0.101802256	0.193099668	0.204842806	0.295242049	0.411920548	-0.111810196	-0.047133938	0.032439496	0.064491646	0.152311459	-0.018278249
-0.056687927	0.087566466	0.061140634	0.148182314	0.17482406	0.171158252	0.192210729	0.182259517	0.245221714	0.231106781	0.234156054	0.226100269	0.210372138	0.260675425	0.306763312	0.257826942	0.318635957	0.25471066	0.321533376	0.292190647	0.29777772	0.381182567	0.304587011	0.306003839	0.44270258	0.431622122	0.312663644	0.410136784	0.415445422	0.461183766	-0.021424797	0.077354366	0.169794213	0.214189167	0.145009737	0.218306413	0.209554227	0.242382913	0.263334647	0.276931126	-0.051586894	0.054594581	0.139029781	0.187589985	0.131265248	0.018148419
-0.331548345	-0.581830337	-0.404386838	-0.512547356	-0.625928393	-0.602982872	-0.770643309	-0.466977103	-0.6018588	-0.572310678	-0.537235194	-0.530463438	-0.316518866	-0.463255462	-0.569595613	-0.436108943	-0.559842739	-0.350878633	-0.318203326	-0.356647446	-0.308599563	-0.642862274	-0.320640493	-0.101141852	-0.543333654	-0.547402639	-0.17819996	-0.277936238	-0.353449609	-0.218522854	-0.308794901	-0.47606712	-0.565339595	-0.505129937	-0.447085613	-0.463324326	-0.275914008	-0.299861512	-0.313567311	-0.061034492	-0.115535354	-0.343618535	-0.407162175	-0.441039803	-0.17415079	-0.185922857
0.147641568	0.277947985	0.130306483	0.114492582	0.234232365	0.116257275	0.282229066	0.096159764	0.104416985	0.145031156	0.070162775	0.067941912	0.001261521	0.021304163	0.119341333	-0.006837376	0.008032786	-0.065685455	0.039403699	0.020624224	-0.099213511	0.374208972	-0.127677053	-0.156507417	0.229812381	0.192779588	-0.209321543	0.026778344	0.241034376	0.177218889	0.207488631	0.22806335	0.226345388	0.146427522	0.092975011	0.055990743	0.016767042	-0.027205246	0.146403685	0.050425755	0.109341084	0.132945165	0.160104296	0.166397344	0.1060025	0.027643448
-0.007028959	0.038728175	-0.056202094	-0.136006261	-0.200617324	-0.162861029	-0.187552867	-0.432325176	-0.350481804	-0.255564889	-0.358872789	-0.354815562	-0.466540713	-0.604492994	-0.542468799	-0.434129642	-0.512010701	-0.486231433	-0.547997164	-0.557998254	-0.605316068	-0.674836359	-0.621113983	-0.677949945	-0.523585396	-0.88907771	-0.759605885	-0.914034705	-0.719276046	-0.7674704	0.109839432	-0.044677234	-0.186059493	-0.450745706	-0.172269163	-0.379874416	-0.49156226	-0.47989258	-0.641457851	-0.683108723	0.014698574	-0.085061392	-0.218545025	-0.43382685	-0.394537422	-0.080214437
-0.206929357	-0.37443143	-0.285783616	-0.372401637	-0.359070712	-0.447039917	-0.450381888	-0.22940123	-0.412279195	-0.418805323	-0.343439192	-0.340925459	-0.170130138	-0.258332052	-0.344379711	-0.309724646	-0.370962406	-0.214689497	-0.15813427	-0.204562787	-0.225799942	-0.306520376	-0.226294795	-0.083206468	-0.284178764	-0.217405489	-0.110185906	-0.085087392	-0.173636477	-0.067937521	-0.16510078	-0.318351234	-0.318092194	-0.242063168	-0.332371876	-0.302163511	-0.150289279	-0.192936727	-0.125963988	0.02257041	-0.080070913	-0.248521718	-0.241640448	-0.205656277	-0.048067887	-0.136214985
-0.123630518	-0.054159045	-0.005848549	0.077220315	0.106572796	0.083492639	0.062008452	0.30877682	0.246849989	0.149939793	0.284118424	0.268316106	0.384356076	0.456588499	0.421396665	0.353642097	0.406251983	0.448304465	0.51430062	0.483709333	0.522657085	0.500512701	0.535854667	0.619343787	0.508305814	0.73333996	0.673175394	0.803232722	0.560698023	0.71621134	-0.12593113	-0.050245565	0.097301185	0.311734221	0.071780342	0.26095371	0.370356337	0.400076106	0.447820636	0.581704388	-0.092741358	-0.032397525	0.118057074	0.258661547	0.239080003	0.000328171
0.357963984	0.479079275	0.396401957	0.492062939	0.541378331	0.57026092	0.607482756	0.470738625	0.614680007	0.585382872	0.54584933	0.531371548	0.372426041	0.543225404	0.605306514	0.489790281	0.615920448	0.414676387	0.446302485	0.456526658	0.444326999	0.758158674	0.452768993	0.330074025	0.644626062	0.697704504	0.352617953	0.513805966	0.614265947	0.522361614	0.234315011	0.453843005	0.473986984	0.504392609	0.455982221	0.497486837	0.372777035	0.39654723	0.461498731	0.308879364	0.179258552	0.358369366	0.398365694	0.456782575	0.252714557	0.176886154
-0.324350308	-0.335230804	-0.241495068	-0.199054549	-0.215026672	-0.284667756	-0.31677837	0.103314277	-0.102408991	-0.173879585	0.014232555	0.011926159	0.305287245	0.235085345	0.187917506	0.159554701	0.100722898	0.307356381	0.265358835	0.31566447	0.42606753	0.16848416	0.413597014	0.654608061	0.056357667	0.48226377	0.696325506	0.749363764	0.365919937	0.583053659	-0.274885886	-0.375671373	-0.206283446	0.00021842	-0.239812528	-0.013446946	0.240100817	0.231684868	0.326602789	0.630018102	-0.217264486	-0.320309778	-0.145736679	-0.0211018	0.183692057	-0.083313715
-0.099409042	-0.411222623	-0.245302063	-0.373896144	-0.48710289	-0.43700422	-0.611874869	-0.37131091	-0.505014721	-0.505885564	-0.43041133	-0.428178309	-0.32784522	-0.41956426	-0.568496861	-0.41775244	-0.488817349	-0.32116014	-0.409068348	-0.430257562	-0.375118665	-0.769759544	-0.353163753	-0.278666737	-0.693417339	-0.665552287	-0.296287154	-0.51608238	-0.675658555	-0.605202583	-0.119691132	-0.339242907	-0.458385804	-0.426007502	-0.331770085	-0.394738282	-0.317074437	-0.322994414	-0.459274219	-0.326895434	0.009279419	-0.221186075	-0.335768533	-0.404824608	-0.297857325	-0.097023272
-0.104760415	-0.208442162	-0.115950032	-0.134351057	-0.158162779	-0.14177324	-0.192689731	-0.044253161	-0.102942874	-0.15427685	-0.072988365	-0.065282399	0.001950351	-0.017181742	-0.072630606	-0.042012846	-0.041903494	0.011232314	-0.039565805	-0.029731769	0.040126989	-0.159864708	0.045636707	0.092930055	-0.148936557	-0.049625395	0.12825611	0.071035295	-0.079967656	-0.037953584	-0.142320646	-0.171146347	-0.154009539	-0.079104649	-0.122458861	-0.057564114	-0.004798541	-0.009978665	-0.033597351	0.036342879	-0.070084601	-0.118383338	-0.113844051	-0.076910037	0.021565889	-0.032235049
0.218831508	0.407705604	0.273205651	0.361135948	0.549250838	0.412335266	0.649267859	0.506202531	0.524328542	0.473452719	0.486280127	0.479836824	0.424621448	0.553658675	0.656647969	0.444536907	0.535753163	0.4183519	0.52920723	0.523847507	0.440583192	0.924735219	0.423910023	0.362217747	0.748107691	0.886535262	0.409171236	0.713457227	0.740874659	0.703481713	0.190332284	0.349830278	0.50119144	0.558712004	0.322318163	0.438199341	0.410584702	0.396130633	0.586951189	0.472327604	0.068558488	0.239505044	0.383489247	0.514862878	0.385472059	0.117254376
0.147782104	0.076073229	-0.003998449	-0.169269642	-0.071545911	-0.147992704	-0.057137089	-0.209336607	-0.294379376	-0.337205534	-0.313406947	-0.313201016	-0.421569041	-0.445800014	-0.498942601	-0.477820424	-0.513198373	-0.47500039	-0.483421249	-0.523486488	-0.670781287	-0.494925131	-0.673711311	-0.822748481	-0.474997898	-0.684294493	-0.797946717	-0.836320769	-0.750136934	-0.858456089	0.183084441	0.059475951	-0.0649444	-0.16831163	-0.170168721	-0.307704586	-0.408181313	-0.455025514	-0.497730134	-0.685238367	0.114943168	0.015557826	-0.096713724	-0.153310334	-0.189529811	-0.052097069
0.088376772	0.141208001	0.089107904	0.093784675	0.031142884	0.077949583	0.033954524	-0.043834445	0.026999316	0.050989341	0.035128412	0.035221405	0.005926345	-0.066523389	0.005207804	0.038400962	-0.019369518	0.025887403	-0.065545911	-0.025800827	0.021649027	-0.104915464	-0.010294295	0.001170729	-0.099625895	-0.164091368	-0.027782061	-0.101894618	-0.124228651	-0.112327309	0.089165389	0.027030381	-0.007400583	-0.126782649	0.007441979	-0.037232705	-0.069880438	-0.039097603	-0.145138171	-0.090887552	0.013204496	-0.029168031	-0.052065323	-0.167298475	-0.105843952	0.005265646
0.524291254	0.634047125	0.466244121	0.479031328	0.557708366	0.576821023	0.698791083	0.301685736	0.45822878	0.479839737	0.342772106	0.3366516	0.046162522	0.206496425	0.265355853	0.190828834	0.272618666	0.028127093	-0.007420531	0.047127459	-0.068522047	0.352506782	-0.056687087	-0.350967956	0.206880297	0.077051167	-0.304392219	-0.282489734	-0.003876896	-0.285630393	0.417123978	0.595295128	0.500238021	0.367123052	0.449892547	0.314360889	0.059708005	0.05199145	0.069950589	-0.321544609	0.286354374	0.464447471	0.378625822	0.353130004	0.051737218	0.198037129
-0.347734109	-0.215863911	-0.146107057	0.000982134	-0.017937623	-0.015907813	-0.000731192	0.128705662	0.158346537	0.183739856	0.170899405	0.183438318	0.355270911	0.343962306	0.421410757	0.368742718	0.352402539	0.371048112	0.437110981	0.475769047	0.578927547	0.450661369	0.55592774	0.73351718	0.432623069	0.622771904	0.735892623	0.810163789	0.710567042	0.819018227	-0.298423722	-0.178460727	0.011721266	0.127240641	0.032500471	0.202636204	0.360383119	0.383437325	0.488497271	0.673480992	-0.234441405	-0.117076629	0.039068092	0.139544446	0.271044012	-0.011207497
0.270338596	0.377773526	0.317925872	0.423914719	0.559416462	0.520538501	0.666852799	0.575324424	0.636419348	0.545847727	0.576515589	0.580655026	0.4949495	0.675853536	0.734045979	0.55100803	0.672473791	0.518736586	0.562206105	0.58217967	0.580521948	0.891325521	0.575903499	0.477115136	0.706954684	0.91575177	0.563013238	0.773808489	0.720202303	0.653631711	0.156094917	0.368036922	0.509333507	0.622880342	0.411794945	0.550933665	0.496281725	0.494398645	0.623073721	0.486502874	0.094530157	0.311431635	0.424043574	0.575693775	0.417420917	0.211572339
-0.525513846	-0.344415077	-0.211365435	0.009802968	-0.091225749	0.009619756	-0.067089781	0.131312873	0.219032816	0.258426172	0.210730267	0.230148067	0.42487153	0.438135996	0.481341689	0.495100729	0.486406416	0.456610769	0.487921953	0.574059221	0.748902052	0.415294878	0.74764951	0.928008032	0.459008976	0.666067733	0.964550035	0.91769346	0.830840402	0.905906113	-0.474514204	-0.247134632	-0.026540351	0.147273831	0.085170739	0.290867096	0.456534772	0.499893152	0.588409265	0.761441068	-0.340520736	-0.126480643	0.041022276	0.184695547	0.324252227	0.02597209
0.112053077	0.085925963	0.050745931	0.005649837	0.088810917	0.007969935	0.072055721	0.132461744	0.035487768	-0.073218766	0.075408157	0.066755736	0.065904702	0.075861815	0.047227941	-0.009853939	0.027261159	0.084204325	0.067909895	0.029619187	0.005010062	0.082208736	0.005946836	-0.014575551	0.061447308	0.139049715	0.030222496	0.127060294	-0.055839554	0.01530405	0.089477458	0.015033626	0.049466791	0.099668184	-0.054528811	0.013057489	0.014363089	0.003806181	-0.008649715	0.010353826	0.027781571	-0.035361749	0.006543394	0.041931937	0.040971511	-0.017473548
0.00746351	0.19959895	0.156684543	0.312670533	0.179307218	0.357004806	0.283289497	-0.013015359	0.304661364	0.423796861	0.237609853	0.244199851	0.112690205	0.096960601	0.26058596	0.312914514	0.330466099	0.189167059	0.160065375	0.185023092	0.282319979	0.100600781	0.270736166	0.232676385	0.284466275	0.017156084	0.169393814	0.038047534	0.207328309	0.179212639	-0.003677573	0.152519052	0.157485488	-0.022985874	0.289474875	0.208570589	0.086410584	0.178094315	-0.001449525	-0.000332128	-0.061904178	0.127786258	0.096681563	-0.052463483	-0.101558101	0.075353541
-0.621515585	-0.76783523	-0.60158099	-0.755596913	-0.826469842	-0.794349718	-0.958791965	-0.667638274	-0.842113326	-0.918589118	-0.774394141	-0.767063257	-0.614800016	-0.774632998	-0.971029351	-0.753107905	-0.839874925	-0.610476301	-0.593775789	-0.701851919	-0.700598798	-1.188976979	-0.67176906	-0.584088372	-0.796067847	-1.04172697	-0.56468295	-0.801150856	-0.963727336	-0.81487643	-0.449198564	-0.648684762	-0.710191827	-0.632407994	-0.654081273	-0.671538015	-0.562326159	-0.570390923	-0.743607718	-0.595086749	-0.293030556	-0.488049275	-0.5620503	-0.579041491	-0.336504828	-0.289095622
-0.116479759	-0.08735015	-0.064181925	-0.063449111	0.042823863	-0.012770246	0.057126521	0.123809074	0.064652059	-0.015273461	0.034585754	0.031788882	0.040000823	0.138987906	0.072474865	0.00200705	0.096589458	0.020965979	0.160183666	0.089268384	0.022335761	0.250575355	0.049975993	0.014824632	0.284131043	0.307039219	0.063941365	0.223885051	0.24317895	0.243863328	-0.115968181	0.023220179	0.076156751	0.2312926	0.015051396	0.103181404	0.117453244	0.081007937	0.213651041	0.130530636	-0.047394089	0.048129658	0.099234909	0.260373556	0.197759322	-0.024404494
-0.763043801	-0.653325951	-0.429044332	-0.173565814	-0.250103167	-0.231925306	-0.263907336	0.125553653	0.117963056	0.152444517	0.170566864	0.199116637	0.610172286	0.544929456	0.618885786	0.580750043	0.530564624	0.633867659	0.752363113	0.805660767	1.046612299	0.610111789	1.01285205	1.418097736	0.644552803	1.025712769	1.419643705	1.495562403	1.235345678	1.49403337	-0.710094206	-0.532302914	-0.176052728	0.095987538	-0.087562649	0.258430759	0.625959705	0.65902067	0.839923306	1.276317703	-0.512507371	-0.355451042	-0.07462043	0.134268994	0.475743156	-0.070769784
-0.039692264	-0.240437881	-0.21274681	-0.452693284	-0.466419922	-0.481837639	-0.595244179	-0.548804034	-0.671780699	-0.687887212	-0.643956699	-0.666071293	-0.751324599	-0.812603003	-0.98669423	-0.833915578	-0.836101175	-0.774557542	-0.739256286	-0.877055744	-1.024698107	-0.994234669	-0.976061828	-1.069548216	-0.761271631	-1.117823906	-1.119382458	-1.221570986	-1.079403735	-1.093051905	0.042207825	-0.159295225	-0.42172641	-0.487475857	-0.396083521	-0.595712655	-0.681580906	-0.715774576	-0.836104206	-0.924593382	0.11189533	-0.136266922	-0.334887257	-0.439102307	-0.465043473	-0.216165282
-0.25773005	-0.021998742	-0.018904239	0.142820215	0.16853714	0.155880304	0.189535926	0.295214941	0.330109945	0.320933956	0.322484266	0.319696688	0.401035998	0.472921487	0.51908386	0.441613665	0.503311159	0.426371597	0.509133389	0.528643261	0.57419706	0.636657285	0.583780827	0.651340771	0.628594053	0.789456039	0.689536625	0.820710627	0.792859387	0.848774491	-0.181799715	0.000525432	0.194341189	0.338536951	0.166033786	0.341220467	0.414964557	0.438103512	0.574311293	0.623857979	-0.17081596	0.010486102	0.186366524	0.338381318	0.312978618	0.027743539
-0.395156727	-0.181354102	-0.077742683	0.165997301	0.103195012	0.233037425	0.170914206	0.245961458	0.424867287	0.405356074	0.386884913	0.398264241	0.483800588	0.551595647	0.620932602	0.612076906	0.669876274	0.585734704	0.648792708	0.670162485	0.831148379	0.531030192	0.836243553	0.924732126	0.710374179	0.767545896	0.981032878	0.955208844	0.835066069	0.93241474	-0.39673036	-0.102583757	0.12911773	0.285776563	0.225760046	0.430198218	0.503381498	0.589325109	0.55848007	0.682820892	-0.311901311	-0.016891658	0.145009032	0.265671268	0.316113476	0.045056219
0.046478153	0.186172352	0.112802033	0.197217458	0.271179158	0.214496594	0.335675395	0.25143603	0.278485549	0.270102927	0.268576066	0.267316061	0.259475718	0.300673364	0.370164093	0.283999505	0.314922791	0.271563618	0.306271022	0.317905453	0.298775134	0.444686078	0.29212436	0.273696776	0.405826774	0.459975134	0.304110049	0.406129681	0.389999348	0.396224467	0.059389258	0.130269644	0.251649865	0.261379407	0.167248952	0.233656279	0.230245373	0.241968175	0.297119412	0.269061674	-0.032478838	0.079921931	0.175806258	0.227710395	0.166145101	0.055576423
0.237716078	0.164426903	0.127303788	0.087575277	0.120544883	0.061127054	0.101364442	0.120055251	0.05202835	0.022126001	0.094045304	0.088093726	0.088069613	0.078090364	0.091094823	0.042494725	0.023316189	0.095614233	0.025933571	0.0423652	0.043307512	0.083897879	0.026644499	0.02681914	-0.059486392	0.08616205	0.032571939	0.067369963	-0.066044019	-0.041101929	0.197264094	0.071128839	0.070317765	0.051316656	0.013506749	0.018237872	0.024763315	0.02144985	0.006132695	0.041113016	0.121982254	0.022997698	0.033864521	0.001306102	-0.013682222	0.048235123
0.184871221	0.148580381	0.050545928	-0.077286509	-0.084881312	-0.040062261	-0.027091499	-0.358673802	-0.26915733	-0.247523191	-0.315824877	-0.309938248	-0.509549057	-0.583806365	-0.562997831	-0.470026923	-0.514907557	-0.516752782	-0.573021749	-0.6161744	-0.705485251	-0.709330056	-0.716728843	-0.889241254	-0.536096419	-0.971562312	-0.919725217	-1.082666245	-0.921015404	-1.026274494	0.19822711	0.090454627	-0.09384901	-0.345689708	-0.102295261	-0.335333891	-0.521118237	-0.517033764	-0.735013102	-0.897950679	0.100013286	0.037419105	-0.150288961	-0.353070907	-0.385391664	-0.041649433
0.309112346	0.32458444	0.330908804	0.476332941	0.379122592	0.478874852	0.394115751	0.370767581	0.540436221	0.605114496	0.529405193	0.517740406	0.477457076	0.558396283	0.657591993	0.600528265	0.66220761	0.545184155	0.497171138	0.559848854	0.680471379	0.6731679	0.67662247	0.718604828	0.530800342	0.716453297	0.66907905	0.72313593	0.724275474	0.737541066	0.143415701	0.275633423	0.294629314	0.293957429	0.412890228	0.454644594	0.431414959	0.489743983	0.488218215	0.565751888	0.139616788	0.231873767	0.267292015	0.237784157	0.14035283	0.161758472
0.3441478	0.490887436	0.376428768	0.524232098	0.525962836	0.553245579	0.646614375	0.339323803	0.570645711	0.673180662	0.515795487	0.519240484	0.378461528	0.445255285	0.648711831	0.525957369	0.594962602	0.40541755	0.406332585	0.456174969	0.498321819	0.736404206	0.471229444	0.435595571	0.585824905	0.611011728	0.371295351	0.504952031	0.681558475	0.60705234	0.256092224	0.403773489	0.454519939	0.321583034	0.461522977	0.445995352	0.343618023	0.379362001	0.426234952	0.377068937	0.140424492	0.306191169	0.343824195	0.282649386	0.164033542	0.201329081
-0.356820596	-0.194703093	-0.096176583	0.052982985	0.023501494	0.108752509	0.022312659	0.190296031	0.276344444	0.232623195	0.240080289	0.235972931	0.304563593	0.411546646	0.3937585	0.381428163	0.463487206	0.366438994	0.484053973	0.468387526	0.537156396	0.456528694	0.562588662	0.621961074	0.584487757	0.642915835	0.667705632	0.731038721	0.701812739	0.764543564	-0.339090667	-0.063059674	0.066992501	0.279741538	0.14141049	0.313815749	0.377878579	0.42026671	0.486586618	0.539482242	-0.19928438	0.012373623	0.132351344	0.296288169	0.297716182	-0.002270493
0.157556868	0.101436775	0.141263599	0.156886743	0.131930903	0.17406186	0.09862704	0.188476902	0.216094659	0.19149891	0.202630461	0.191302121	0.161988525	0.252291128	0.218824554	0.191758328	0.25606652	0.185845195	0.199645183	0.195711031	0.221892843	0.300010309	0.236081637	0.229099475	0.222117889	0.330827468	0.226623719	0.299779901	0.305772986	0.291231458	0.052536479	0.145096621	0.105305389	0.194724025	0.163001357	0.199981474	0.1854222	0.189610651	0.238295602	0.226085409	0.122267659	0.141004215	0.136426692	0.185129131	0.1199452	0.070937929
0.056922747	0.093350054	0.064344559	0.121651348	0.212399237	0.063506669	0.195857062	0.388762468	0.228114733	0.186990498	0.293947979	0.289510348	0.470181871	0.483939207	0.520506504	0.36190186	0.341316925	0.439702668	0.447399137	0.504359486	0.524096871	0.680574662	0.495600586	0.636156644	0.387307838	0.835292335	0.669753187	0.885902248	0.649233354	0.757038733	0.041447113	0.001514139	0.17508164	0.312671483	0.048324813	0.229342272	0.399063865	0.369193458	0.57083895	0.715796454	-0.014921429	-0.039578454	0.140613524	0.272549007	0.307082196	0.044609832
-0.080072744	0.083985387	0.073092052	0.172450644	0.069894719	0.229791534	0.126125847	-0.025298751	0.18458749	0.259398027	0.102753971	0.104900794	-0.013042695	0.035709914	0.071792292	0.155045606	0.178533728	0.013197301	-0.012641559	0.039343313	0.079681162	-0.018648414	0.098206215	0.002459023	0.098406618	-0.097705229	0.002248623	-0.150447655	0.080083058	-0.050890072	-0.06441952	0.13189343	0.095036018	0.026228592	0.21258311	0.146175833	0.028835176	0.073694022	0.00707778	-0.127196682	-0.042236505	0.139954256	0.094783193	0.058334122	-0.028780269	0.057085302
-0.257623871	-0.180883584	-0.195261933	-0.232426695	-0.302431738	-0.214342204	-0.265181656	-0.488691581	-0.378867495	-0.265291991	-0.433786057	-0.421668576	-0.545014701	-0.604339039	-0.616526693	-0.455635326	-0.48681505	-0.569645616	-0.573431873	-0.584564893	-0.644038933	-0.757300421	-0.614736847	-0.735166014	-0.505531564	-0.930957966	-0.765736691	-1.009197086	-0.690301228	-0.832927519	-0.094023903	-0.097777983	-0.210927195	-0.387286677	-0.135342232	-0.334136096	-0.462683172	-0.454883212	-0.574861631	-0.746634619	-0.082341849	-0.042814516	-0.18243878	-0.299371913	-0.333954215	-0.076731283
0.193446277	0.37719173	0.275893236	0.36423329	0.292400577	0.426723944	0.380076267	0.020432807	0.325341334	0.438732212	0.225911799	0.216154313	0.001806503	0.048307052	0.189989623	0.207927318	0.246227552	0.056823013	0.107013812	0.090254069	0.066270942	0.194841524	0.059583021	-0.057112639	0.336030863	-0.020482614	-0.138587403	-0.16383554	0.154124686	0.059248218	0.170744503	0.350268709	0.260337204	0.069260751	0.351427479	0.200959367	0.016864452	0.087778362	-0.030808571	-0.151962387	0.104618204	0.274959428	0.196372416	0.050727154	-0.107910132	0.069220293
-0.161642495	-0.325206266	-0.202985219	-0.251373499	-0.301456422	-0.286779497	-0.371886906	-0.198013361	-0.265875834	-0.26248442	-0.229102896	-0.223951439	-0.123037324	-0.171205984	-0.231535873	-0.188706933	-0.20075611	-0.133573884	-0.112603158	-0.147536247	-0.097327147	-0.254688853	-0.092368979	0.019443882	-0.221765556	-0.166505554	-0.017752617	-0.035842484	-0.099698819	-0.022021087	-0.180229001	-0.238876193	-0.27552906	-0.210907437	-0.201116211	-0.181747697	-0.090505676	-0.107676797	-0.097967838	0.035093401	-0.050951078	-0.155182014	-0.18490776	-0.176641801	-0.056674884	-0.08430188
0.347899541	0.540754997	0.395655449	0.548745316	0.567846507	0.584776235	0.707820932	0.400985919	0.600748805	0.671057826	0.548977732	0.553591572	0.429072312	0.486738339	0.690226802	0.561805806	0.604163966	0.449990911	0.395836565	0.483495895	0.530365781	0.726044648	0.496679266	0.435999406	0.547527588	0.61987301	0.419539007	0.51103917	0.600614837	0.521680074	0.266994192	0.40073316	0.485893839	0.350050543	0.44985178	0.454010908	0.352808722	0.38852081	0.412100406	0.342656307	0.099398984	0.280420859	0.341572337	0.291369384	0.165470499	0.192963445
-0.271732327	-0.046928572	-0.133737714	-0.077620873	-0.03600623	-0.093778098	0.032016269	-0.0883074	-0.082197893	-0.015851306	-0.097432852	-0.08312939	-0.03724822	-0.09699951	-0.016145661	-0.030476372	-0.095606969	-0.092543637	-0.06572219	-0.011964975	-0.055494596	0.005760207	-0.075312508	-0.055464995	0.008704596	-0.04845669	-0.048142912	-0.051791117	0.058507366	0.022054774	-0.097696896	-0.083036642	0.01954721	-0.052355589	-0.066702089	-0.066842637	-0.034522242	-0.049217201	0.03139236	-0.001301982	-0.176950911	-0.092203191	-0.021494487	-0.00840557	0.038369422	-0.036150229
0.232999018	0.055228363	0.075327055	-0.023010799	-0.113538237	-0.016645108	-0.148833533	-0.233484916	-0.176367565	-0.144767567	-0.193817587	-0.201686222	-0.324190358	-0.343375718	-0.399463467	-0.285690321	-0.298469159	-0.308120287	-0.371392802	-0.40074724	-0.416516217	-0.517975226	-0.400425298	-0.490280967	-0.421746906	-0.643229431	-0.539237915	-0.700071495	-0.593990651	-0.656580179	0.147164134	0.069765683	-0.134665465	-0.252718489	-0.024892523	-0.200558978	-0.314474058	-0.301567335	-0.469024333	-0.536706426	0.172266732	0.069493188	-0.108034823	-0.252945437	-0.31230228	-0.008301807
-0.75006056	-0.481750809	-0.3635314	-0.074827481	-0.018619447	-0.132110957	-0.004617498	0.360976129	0.276562152	0.299062687	0.329200629	0.348023674	0.744978844	0.760967599	0.84100976	0.691802639	0.70208669	0.733123618	0.923995866	0.97923453	1.110035925	1.044694529	1.097925237	1.448369911	0.95972398	1.453906313	1.489546466	1.746529206	1.554652606	1.773819259	-0.598290301	-0.383438933	0.072011514	0.40208175	0.016542245	0.418732641	0.780544338	0.781068718	1.140656267	1.459417526	-0.487565788	-0.257269391	0.125259898	0.450852616	0.650308601	-0.027520511
0.300242794	0.284612474	0.233624921	0.234106146	0.181946107	0.233944846	0.190263089	0.070586608	0.169179506	0.215030805	0.149736778	0.139845051	0.038082566	0.054264496	0.110383605	0.098809289	0.117033275	0.048205481	-0.006846491	0.019834699	0.033534916	0.119687384	0.024928283	-0.01611362	0.037516995	0.011648513	-0.06760353	-0.057109714	0.034036616	-0.013823734	0.204832117	0.22375998	0.121066196	0.018937279	0.170351408	0.091343944	0.005112298	0.019139031	-0.018348095	-0.049879357	0.169526293	0.152439058	0.087520942	-0.005414549	-0.075188252	0.0582221
0.107018319	0.099700782	0.056646918	0.051987912	0.036949965	0.011697823	0.022586645	0.035453295	-0.009364205	0.0200616	0.021023585	0.019298424	0.036490822	0.009333013	0.010583357	0.020404666	-0.025614102	0.018864586	-0.06195783	-0.000178736	-0.003332205	-0.019913354	-0.006663144	-0.000546333	-0.130484873	-0.033265571	0.000366114	-0.04107175	-0.061149158	-0.084255797	0.121584466	0.024870733	0.024197368	-0.016124789	0.004276196	-0.017806034	-0.006323905	-0.012334213	-0.000637035	0.001881817	0.057431096	-0.001142804	0.003547624	-0.02610738	-0.035346759	0.050352097
0.23028785	0.350055933	0.261913424	0.334240956	0.393996254	0.377842901	0.470527607	0.317488789	0.424150145	0.411682502	0.379565289	0.378730828	0.277531886	0.361557099	0.460131516	0.341946607	0.422079922	0.283637216	0.303488426	0.326156515	0.325145487	0.592694691	0.309246362	0.256210556	0.46617063	0.519143414	0.258979025	0.430318635	0.510526752	0.448007048	0.153829014	0.301727417	0.341518418	0.326314422	0.287111343	0.335301362	0.261812827	0.262034202	0.35404293	0.270910115	0.091886252	0.213075077	0.262457579	0.297940838	0.235983974	0.127090779
-0.440332709	-0.220083332	-0.129370113	0.103220757	-0.04049168	0.120952297	0.007604739	-0.017663288	0.245698347	0.380609085	0.189783046	0.204695139	0.275296892	0.273181709	0.405876726	0.445169784	0.455064672	0.335866985	0.452843299	0.467317371	0.610698878	0.374158394	0.601234144	0.753634183	0.571859989	0.464954844	0.680360193	0.65156019	0.811227652	0.87435001	-0.377923705	-0.114722333	0.018019751	0.038911988	0.193651287	0.268788325	0.336601068	0.417003303	0.423357119	0.58018554	-0.265637902	-0.019838693	0.067917068	0.07978764	0.162664162	0.011505514
0.306718094	0.508498467	0.341511196	0.434889534	0.603110662	0.461947489	0.676475507	0.550886147	0.567738883	0.531426568	0.548836014	0.532893254	0.460477333	0.588429256	0.69821336	0.480353616	0.589724849	0.458191837	0.541209122	0.544855809	0.464563857	0.99724298	0.455517185	0.400622864	0.782277537	0.957549643	0.422793869	0.760580956	0.800637332	0.781893476	0.278793575	0.402904575	0.535061138	0.571261623	0.356666852	0.465227722	0.423235899	0.411000681	0.609630096	0.515246584	0.125648086	0.25812358	0.406006878	0.515489502	0.348996879	0.129498645
0.620738531	0.347449235	0.290729613	0.096025705	0.010823504	0.114203344	0.006094291	-0.237088532	-0.193480616	-0.184681467	-0.211525199	-0.223655628	-0.479386622	-0.505108009	-0.574681471	-0.446527773	-0.472798087	-0.472141138	-0.690242298	-0.682056311	-0.730947184	-0.813492244	-0.715279192	-0.958011084	-0.809254132	-1.065387273	-0.976272673	-1.252118725	-1.185253301	-1.347531088	0.445704301	0.258429222	-0.074256088	-0.324972022	0.009113436	-0.293392981	-0.53816685	-0.53534957	-0.830409423	-1.037109122	0.366089875	0.179181541	-0.114111036	-0.370157627	-0.527105957	0.042878281
-0.590019209	-0.643085368	-0.45962433	-0.43219022	-0.477594654	-0.452940569	-0.548171737	-0.245839812	-0.333126793	-0.377516714	-0.285234655	-0.274969508	-0.064721088	-0.124012468	-0.224388798	-0.13267197	-0.156619352	-0.032346006	0.057055152	-0.007483009	0.065135468	-0.314345205	0.085908144	0.255433926	-0.061667777	-0.058456733	0.277656132	0.204176946	0.027435063	0.20176224	-0.498120392	-0.498840295	-0.38536554	-0.200001122	-0.317699735	-0.184416952	-0.004582675	0.010748722	-0.012118333	0.199472418	-0.326358424	-0.333176856	-0.261530464	-0.161753415	0.036762938	-0.155188609
-0.237525482	-0.204858521	-0.211456051	-0.253826016	-0.130981507	-0.293937311	-0.169274584	0.01463502	-0.192727232	-0.276538031	-0.13576423	-0.133774912	0.020747927	-0.024253165	-0.066592627	-0.128784888	-0.158263535	-0.029173236	0.03070351	0.006639663	-0.0439531	0.047872032	-0.055855527	0.03332579	0.001212809	0.152330067	0.083600947	0.220775449	0.066001097	0.156931	-0.131880157	-0.219285057	-0.09884837	0.018452479	-0.257073563	-0.12792776	0.007718812	-0.043321033	0.099805377	0.174762569	-0.145188662	-0.216376281	-0.098292002	0.028183016	0.153424455	-0.105797777
-0.253624719	-0.428385279	-0.280892162	-0.308110858	-0.385173258	-0.386421325	-0.481505321	-0.19749111	-0.329899487	-0.325084891	-0.242776072	-0.234110648	-0.025751103	-0.133730742	-0.187718391	-0.131674996	-0.208082531	-0.028102327	-0.071908788	-0.063113115	0.043461114	-0.306035798	0.035102495	0.229581484	-0.314445189	-0.115129416	0.207654209	0.125694966	-0.103892254	0.04901961	-0.236759073	-0.393505193	-0.35890067	-0.276703589	-0.289821005	-0.222538765	-0.042855373	-0.047966245	-0.065298879	0.190407156	-0.129558241	-0.286149876	-0.262303353	-0.259899327	-0.070420057	-0.095755958
-0.760818298	-0.595271773	-0.498271569	-0.348429431	-0.281283736	-0.442561433	-0.314857362	0.10440945	-0.118542418	-0.160881368	-0.01113621	0.008513084	0.464755627	0.353369299	0.389988212	0.289970792	0.189064654	0.436479537	0.558674555	0.590818064	0.688763343	0.473593206	0.647728823	1.026146722	0.431533202	0.871512577	1.073268662	1.249805591	0.86320808	1.172436052	-0.569163476	-0.590829073	-0.198087013	0.073291213	-0.319251053	0.030801799	0.436015984	0.419961106	0.654999229	1.065819497	-0.510443655	-0.476109086	-0.144173664	0.091131711	0.414030863	-0.144515158
0.065586843	-0.050345502	0.028002449	0.029764345	-0.058302172	0.013721864	-0.075980089	-0.000330801	0.008452625	0.004531931	0.027149599	0.029501309	0.080079585	0.049837094	0.032113445	0.085245535	0.034922556	0.111164312	0.018401479	0.058954355	0.148363939	-0.130542507	0.137759718	0.175691569	-0.137634496	-0.062661882	0.191398799	0.051307888	-0.102121536	-0.073227403	-0.036072957	-0.063908017	-0.089400384	-0.081982565	-0.000843299	-0.000759418	0.033175801	0.060512053	-0.049119386	0.035109126	0.003304298	-0.038739928	-0.071162778	-0.115787413	-0.059893472	0.009636354
0.071633441	-0.029872266	-0.051128783	-0.216403254	-0.194296683	-0.172774609	-0.209614421	-0.374501198	-0.363721953	-0.321147384	-0.439904866	-0.445452654	-0.642272579	-0.59194328	-0.707813733	-0.620333917	-0.571320223	-0.71441834	-0.628956734	-0.712692103	-0.888567621	-0.601022695	-0.84091055	-1.033355258	-0.493815426	-0.86334575	-1.078433457	-1.121094449	-0.708904964	-0.91569978	0.108588432	0.124459402	-0.130856149	-0.219060608	-0.095731452	-0.323384462	-0.495631581	-0.555653537	-0.533345595	-0.830941971	0.186128201	0.142261986	-0.068173188	-0.112696812	-0.254803073	-0.049512498
0.232260714	0.084132325	0.140124756	0.092061295	0.091765176	0.129287038	0.038969767	0.109449737	0.113750088	0.065917761	0.095138312	0.076273441	-0.012936651	0.103634566	0.007831154	0.010126691	0.106526312	0.021260027	0.062394377	-1.33827E-05	-0.031120602	0.091891755	0.008112838	-0.07132129	0.099069584	0.091091251	-0.069551978	-0.020448415	0.01750882	-0.014735356	0.108298922	0.172066875	0.065122802	0.151430385	0.128636684	0.108584565	0.040102788	0.040951772	0.0352739	-0.048080629	0.193096673	0.177170223	0.108797089	0.143772842	0.005673965	0.034911839
-0.427152366	-0.234885656	-0.137313128	0.090401558	-0.020736908	0.083848324	0.004798141	0.163075865	0.280736752	0.314345864	0.293413876	0.310509274	0.491630671	0.467819406	0.573476889	0.559400045	0.544989071	0.552698193	0.54811637	0.624628793	0.837176315	0.470239124	0.813685234	1.021791093	0.501038794	0.72352206	1.026585998	1.006741224	0.835470394	0.981296767	-0.388241563	-0.224188593	0.004111534	0.119847705	0.101917082	0.30770045	0.466611392	0.531486229	0.552193014	0.812660598	-0.317131823	-0.141416411	0.036576669	0.111032584	0.26777315	0.032172199
-0.012061081	-0.072931522	-0.007767798	0.036980172	0.087928368	0.007716772	0.027247486	0.303259748	0.176884674	0.111938216	0.232204146	0.222938239	0.372319763	0.430654326	0.391989684	0.284683876	0.33961344	0.379170891	0.445344019	0.426896907	0.467024191	0.555762632	0.473427572	0.608635324	0.409381693	0.763218122	0.622432016	0.831023917	0.631882347	0.76649788	-0.070931468	-0.050431472	0.069317587	0.279276999	0.034614206	0.219261023	0.367329851	0.348086685	0.510964318	0.665238974	-0.010558786	-0.029712911	0.103752995	0.25764032	0.27614843	0.017992381
0.10501216	-0.024571764	-0.055470378	-0.200278368	-0.147556007	-0.222975056	-0.17866052	-0.228022951	-0.332057082	-0.336043313	-0.311144244	-0.315536617	-0.347031508	-0.399338959	-0.443332877	-0.432665312	-0.457186338	-0.39228363	-0.377990087	-0.438344037	-0.538286529	-0.408520797	-0.537994799	-0.577460115	-0.40275508	-0.513606467	-0.61023774	-0.597425296	-0.558864343	-0.564412156	0.128276623	-0.033078349	-0.147010456	-0.223738194	-0.202134415	-0.312982577	-0.340665394	-0.382736504	-0.403674587	-0.444788756	0.102526045	-0.050909768	-0.143537631	-0.209449006	-0.22007186	-0.089603833
-0.295659752	-0.353474191	-0.227839793	-0.165991109	-0.218570525	-0.209255186	-0.253809914	-0.064593313	-0.101314362	-0.09842872	-0.046945773	-0.038771813	0.136040973	0.072866797	0.072453475	0.098672281	0.067897051	0.170588995	0.18275938	0.179051824	0.287453404	-0.018559229	0.282846241	0.453412912	0.06291221	0.182264781	0.450262172	0.410859767	0.218171589	0.372537103	-0.289818597	-0.312197598	-0.198681238	-0.10811837	-0.14060475	-0.028123763	0.123223641	0.149328639	0.125900671	0.353116074	-0.204214701	-0.222625196	-0.145366088	-0.11080723	0.046450251	-0.08056662
0.505142589	0.403786496	0.279675667	0.138216849	0.137242765	0.150794006	0.146306081	-0.106456988	-0.07464027	-0.064009397	-0.095789031	-0.113349584	-0.332216392	-0.340871809	-0.350603304	-0.305294288	-0.319921157	-0.338337411	-0.448896055	-0.455869809	-0.561745564	-0.415967574	-0.559212161	-0.76090442	-0.43625919	-0.670257249	-0.784103297	-0.885603747	-0.760500035	-0.891256397	0.426099225	0.295547339	0.066621262	-0.148858096	0.050051701	-0.179551178	-0.380812358	-0.383996485	-0.545304102	-0.74034291	0.300778158	0.178744343	-0.00502148	-0.188189566	-0.341736897	0.02560468
0.13986323	0.052643029	0.050897151	-0.002505792	-0.048956086	-0.011078817	-0.069730706	-0.140770866	-0.107083055	-0.048683655	-0.122832372	-0.130285463	-0.2019279	-0.204042355	-0.223670761	-0.173407874	-0.17866325	-0.214560443	-0.225559234	-0.234565675	-0.269401796	-0.229001414	-0.25763729	-0.304325016	-0.221286716	-0.33703969	-0.354248825	-0.413337512	-0.265703417	-0.330479178	0.104882428	0.077626217	-0.05447662	-0.135159081	0.009448885	-0.113082858	-0.176958438	-0.180738167	-0.217594682	-0.279191535	0.12710216	0.072038195	-0.032716704	-0.111924415	-0.171285994	-0.007584204
0.007370033	0.054533623	0.018438045	-0.005300901	0.054851078	0.044243417	0.094453591	0.015110806	0.022150453	-0.043775625	-0.003789731	-0.001056864	-0.072206766	-0.044993408	-0.059509772	-0.068103454	-0.038300889	-0.065346379	-0.060681268	-0.085658047	-0.125479306	-0.07240563	-0.121160416	-0.21496506	-0.006165545	-0.108342865	-0.164393682	-0.165083623	-0.173397176	-0.212245552	0.017576605	0.051167993	0.055979413	0.05354818	-0.002884973	-0.001690468	-0.067339107	-0.071513542	-0.107959543	-0.210283542	-0.016994297	0.029897427	0.021947642	0.041372606	0.016647364	0.001353204
-0.016672142	-0.073546132	-0.036826632	-0.054755	-0.068584521	-0.030532436	-0.057361524	-0.13447688	-0.065681949	-0.011692716	-0.11693506	-0.112155953	-0.163954197	-0.137163643	-0.147959556	-0.125717099	-0.094204902	-0.185616816	-0.082877363	-0.139314881	-0.173252215	-0.070091159	-0.162582063	-0.181053341	0.008963384	-0.158479093	-0.236922317	-0.212995806	-0.001235719	-0.055829822	-0.041962002	0.039823671	-0.037131142	-0.057453068	0.028828757	-0.042762967	-0.080061693	-0.094215119	-0.06148601	-0.123133566	0.040000952	0.077722545	0.003672919	-0.004820865	-0.037554224	-0.017014635
0.083573308	0.103141362	0.090445795	0.085110826	0.076831459	0.132880159	0.108025017	-0.022446935	0.086480842	0.108927987	0.015748328	0.012308454	-0.086934897	-0.033177267	-0.02227764	-0.016917849	0.014903116	-0.089545667	-0.010447503	-0.045641579	-0.094869048	0.050429457	-0.092776256	-0.162411068	0.116343072	-0.072875045	-0.191695212	-0.162881811	0.031506378	-0.045284885	0.033334915	0.166436335	0.077915511	0.044777201	0.123797344	0.051177771	-0.029828218	-0.02711117	-0.024962301	-0.132226084	0.075522859	0.152486568	0.084097494	0.067380697	0.001585994	0.015855629
-0.308785113	-0.153161214	-0.144428394	-0.076242468	-0.008717494	-0.034822455	0.048758844	0.056927057	0.052964494	0.022699015	0.017475861	0.030497893	0.073516769	0.118275833	0.115214886	0.085296251	0.103941818	0.056501214	0.1346987	0.143785692	0.124848367	0.164509469	0.131700479	0.121155248	0.212058117	0.220615569	0.191184059	0.224368637	0.247753999	0.216480559	-0.216869236	-0.075190101	0.055489266	0.153195003	0.000184998	0.095278406	0.131971789	0.120174444	0.219733165	0.153692159	-0.186406837	-0.028928814	0.062167049	0.195124989	0.212105048	-0.001810929
-0.47476816	-0.546730139	-0.443090789	-0.459840912	-0.433609266	-0.552768318	-0.489966247	-0.223252265	-0.444239262	-0.44058023	-0.348024753	-0.326127102	-0.042290005	-0.179821159	-0.216962351	-0.208239081	-0.314651558	-0.096159531	-0.073546567	-0.06362376	-0.021573121	-0.25533082	-0.038935691	0.184247412	-0.275650689	-0.053918396	0.194043191	0.185673603	-0.036495299	0.121614808	-0.328888627	-0.510928028	-0.355140181	-0.25149597	-0.410055347	-0.290227193	-0.042795652	-0.083479422	0.014991384	0.25435784	-0.269435791	-0.391104096	-0.282598243	-0.202991132	0.036942919	-0.132625964
-0.21987205	-0.2197329	-0.136749259	-0.087817697	-0.171579399	-0.121312227	-0.212693868	-0.054939203	-0.048127839	-0.042214176	-0.014377941	-0.009765736	0.116448672	0.05423952	0.065820882	0.10286215	0.060401596	0.143234718	0.13249981	0.145404814	0.250825064	-0.015072451	0.234221028	0.377279331	0.035127797	0.115729431	0.358403419	0.318329665	0.191810311	0.304058477	-0.212195779	-0.213716034	-0.160965403	-0.104896611	-0.091921912	-0.014347146	0.09493004	0.120627344	0.09472994	0.286243888	-0.143005323	-0.163168015	-0.113938717	-0.111515764	0.039570134	-0.043071566
0.670122477	0.649580518	0.425509359	0.329830292	0.363830584	0.350353397	0.465452701	-0.077223995	0.078755679	0.237778153	-0.013839514	-0.020427305	-0.337195965	-0.316564395	-0.203284481	-0.23044177	-0.235029749	-0.409447373	-0.42983864	-0.419648826	-0.597247675	-0.096328969	-0.611788389	-0.850274291	-0.235701913	-0.567394584	-0.962766578	-0.950610554	-0.468241945	-0.736027923	0.603581398	0.556292722	0.304561784	-0.053508933	0.275757106	-0.062869668	-0.331927078	-0.361486279	-0.381863403	-0.704226288	0.42234104	0.401345898	0.18769522	-0.036565046	-0.29662351	0.127778638
-0.258818133	-0.25982653	-0.183163145	-0.178558186	-0.249647243	-0.150912644	-0.257458291	-0.218227921	-0.179247916	-0.199399195	-0.185620291	-0.180525408	-0.1829095	-0.207315617	-0.268019651	-0.158863312	-0.148494006	-0.144907018	-0.161694413	-0.192424675	-0.147383483	-0.431668104	-0.119681864	-0.139239694	-0.199201598	-0.358091734	-0.115954596	-0.281437384	-0.317697158	-0.287223287	-0.219640409	-0.192601959	-0.206507999	-0.18904264	-0.123611333	-0.135582825	-0.153457604	-0.125966351	-0.264371412	-0.250816753	-0.150356853	-0.11724224	-0.157594918	-0.173744419	-0.141429785	-0.071578081
-0.145180129	-0.170320822	-0.117510425	-0.106735207	-0.210811742	-0.108861156	-0.208889092	-0.256553566	-0.165867726	-0.113926858	-0.174638957	-0.166671622	-0.16460902	-0.239494096	-0.218547892	-0.118480733	-0.164233175	-0.140076067	-0.172412296	-0.171812321	-0.110244287	-0.385356469	-0.116057719	-0.083758966	-0.224078663	-0.395185218	-0.12300774	-0.285166171	-0.256681437	-0.231504732	-0.137907996	-0.147662015	-0.194391366	-0.276956105	-0.088435822	-0.153982477	-0.161890177	-0.127818623	-0.266965142	-0.197654877	-0.09377228	-0.099018899	-0.162961022	-0.262023451	-0.181338262	-0.057850641
-0.060992465	-0.213663473	-0.169729037	-0.350195254	-0.252655327	-0.326485481	-0.338954712	-0.145191505	-0.368340986	-0.547680823	-0.325154292	-0.333708548	-0.366703386	-0.335459189	-0.551043835	-0.499039017	-0.44499961	-0.370017458	-0.399155832	-0.485163658	-0.573249922	-0.577004028	-0.521759731	-0.64680238	-0.4860593	-0.509824359	-0.539376265	-0.579579124	-0.741239122	-0.747824658	-0.011259475	-0.153463151	-0.217252878	-0.08897348	-0.309300223	-0.29245426	-0.33045913	-0.378673044	-0.422919218	-0.543606601	0.02734481	-0.118633849	-0.168874882	-0.084387678	-0.106521964	-0.085935066
-0.522295977	-0.639990024	-0.460635384	-0.46500786	-0.504276766	-0.555590778	-0.612344188	-0.216055657	-0.40266788	-0.439505544	-0.299890062	-0.286705202	0.036395758	-0.100318367	-0.163091303	-0.11746039	-0.217926939	0.032729022	0.070626224	0.051805952	0.157224836	-0.23465016	0.136688287	0.423939546	-0.161499542	0.046071794	0.422880538	0.406360401	0.098051579	0.33632413	-0.447331606	-0.578950667	-0.444878541	-0.272476939	-0.423774069	-0.253949878	0.028765526	0.020049254	0.058497661	0.408065639	-0.304416144	-0.44288116	-0.332541412	-0.250643463	0.067705835	-0.177202704
-0.101722485	-0.043744238	0.001100487	0.005969523	-0.143401315	0.084782493	-0.122311261	-0.21935281	-0.043137042	-0.060492489	-0.105642122	-0.106538122	-0.270697856	-0.25382557	-0.316125877	-0.134354915	-0.103628425	-0.201292377	-0.322288233	-0.312180227	-0.245596982	-0.608190157	-0.205407824	-0.37877111	-0.321602124	-0.642024431	-0.328670442	-0.655174466	-0.589936294	-0.690530988	-0.110447867	0.003186544	-0.125125944	-0.195706186	0.032606687	-0.075622381	-0.25329571	-0.192329411	-0.466746669	-0.612959973	-0.061494572	0.033622457	-0.102762216	-0.196406517	-0.264239755	-0.017834314
0.187642957	0.303641939	0.20846667	0.220348009	0.079866093	0.281912904	0.152516747	-0.238759624	0.055509053	0.161894516	-0.028294578	-0.031447732	-0.314179734	-0.330282116	-0.248107822	-0.11628815	-0.100326957	-0.257843098	-0.351912221	-0.35005405	-0.348445899	-0.456666125	-0.335846432	-0.534569649	-0.229934581	-0.702355321	-0.599105449	-0.841152539	-0.552134248	-0.690719862	0.198070878	0.247458798	0.060206917	-0.225202323	0.193614636	-0.056724879	-0.321639418	-0.250005005	-0.531329026	-0.705995508	0.109736658	0.19160156	0.006000668	-0.239180773	-0.393134689	0.051251823
-0.007312392	0.016111815	0.019333778	0.045238417	0.13480072	0.061675326	0.140103429	0.264215131	0.174229581	0.073364758	0.192121538	0.194038977	0.252716113	0.307369275	0.283045703	0.192698767	0.235428002	0.254932791	0.272193567	0.269975456	0.281862082	0.361697496	0.280649017	0.298095149	0.269981224	0.4818621	0.368387885	0.495207168	0.322140105	0.368102895	-0.025735235	0.003845394	0.125644728	0.264624236	0.032021762	0.177883627	0.235918263	0.217178505	0.31143265	0.329355756	-0.039332967	-0.002878835	0.105300439	0.236744936	0.241783223	0.044306031
0.08712979	0.216525861	0.148693212	0.255959188	0.214106931	0.247232345	0.287809685	0.12461114	0.249309513	0.343036167	0.229171785	0.238611939	0.224691423	0.201356876	0.337959639	0.315628909	0.26502127	0.228576815	0.161278806	0.262306289	0.317228794	0.278593042	0.284793568	0.302493141	0.181970698	0.219268192	0.282692266	0.237114326	0.294403616	0.247615358	0.082410925	0.124148025	0.184333445	0.06742804	0.198771282	0.182845684	0.167958772	0.200670442	0.19107338	0.202278989	-0.011260443	0.078904947	0.11466627	0.048790432	0.045803664	0.086966724
-0.184682912	-0.091573337	-0.034650179	0.071157269	-0.064010598	0.084838413	-0.054532879	-0.05498136	0.117529165	0.176962992	0.082563794	0.088454365	0.112837203	0.09258467	0.15608016	0.220073947	0.19253757	0.161633729	0.171897727	0.198045629	0.30456044	0.060381399	0.288783995	0.368035492	0.18254257	0.091859972	0.326058865	0.23948731	0.290194321	0.324215744	-0.191592255	-0.060041293	-0.048976322	-0.059534686	0.091423662	0.104034571	0.124578577	0.183636976	0.112041274	0.2177235	-0.117789736	-0.015990694	-0.010709199	-0.053896203	0.025578106	0.011010954
-0.281192405	-0.259257242	-0.242928988	-0.254685544	-0.197163202	-0.309245741	-0.221122998	-0.039261621	-0.222641985	-0.272543266	-0.152663262	-0.140898135	0.030803149	-0.045922443	-0.081584535	-0.099425057	-0.154375244	-0.012940426	-0.042534874	-0.01061774	0.004901477	-0.098216084	-0.003817583	0.099780833	-0.154803966	0.044227999	0.156665467	0.172527743	-0.028214511	0.054478184	-0.175394111	-0.291653996	-0.159271351	-0.074383237	-0.265282941	-0.145908675	-0.00398122	-0.042657284	0.043237713	0.148509231	-0.191238693	-0.259992787	-0.153152483	-0.063471014	0.086288661	-0.07553569
0.513247429	0.612532978	0.470776267	0.446205895	0.541898828	0.580127356	0.603850685	0.388896435	0.501212107	0.370234575	0.418005248	0.394680282	0.056484252	0.271530513	0.232519536	0.16619127	0.354003748	0.112582346	0.074706896	0.039093403	-0.057265069	0.32338375	-0.01186032	-0.345908884	0.300297917	0.173233541	-0.257292605	-0.17306297	-0.062712749	-0.249712378	0.408179427	0.568961535	0.470645953	0.467372226	0.399632259	0.356408281	0.063902366	0.074724045	0.020948639	-0.34354202	0.298817879	0.431856075	0.370719775	0.400007716	0.078920183	0.187906376
-0.348202739	-0.421624707	-0.306810801	-0.293210047	-0.256624576	-0.355263118	-0.31424977	0.003156416	-0.198373007	-0.261737673	-0.10890832	-0.095704264	0.158581281	0.094440112	0.039963054	0.020572845	-0.036623856	0.144686572	0.14047278	0.164469098	0.236025691	0.007546133	0.226118939	0.413314756	-0.050027016	0.260006833	0.471214881	0.491867972	0.18428738	0.334505503	-0.290952066	-0.393455763	-0.21791182	-0.040236456	-0.271058696	-0.082846883	0.139871872	0.116762984	0.208691958	0.422121146	-0.223301454	-0.300292608	-0.161676613	-0.030976532	0.173072702	-0.076889845
-0.283933001	-0.045397715	-0.06216914	0.080968132	0.186724414	0.115789037	0.249870477	0.322919094	0.300574377	0.234636457	0.291763901	0.296206626	0.402188602	0.470366418	0.511176926	0.40139377	0.438757183	0.42001234	0.519539155	0.529502328	0.535420483	0.615588264	0.532820826	0.57742823	0.616993321	0.780144271	0.669101837	0.811219415	0.683196468	0.750318509	-0.201474732	-0.036081402	0.216404468	0.382164785	0.105939281	0.310880527	0.406318535	0.417820618	0.547512834	0.57363917	-0.228090422	-0.025285467	0.179734649	0.366578602	0.36370345	0.015372812
-0.265729272	-0.128811319	-0.185217225	-0.156446766	-0.127883492	-0.209876634	-0.075456696	-0.137856701	-0.197086905	-0.111113762	-0.188924578	-0.169507844	-0.051327893	-0.152026708	-0.081098373	-0.095062561	-0.206873799	-0.137953728	-0.138353511	-0.060927905	-0.086597825	-0.077836414	-0.117777148	-0.042199826	-0.154697997	-0.111435892	-0.042909516	-0.067697986	-0.01311945	-0.033434863	-0.11606379	-0.167148187	-0.072680995	-0.143725837	-0.15169826	-0.156434774	-0.063590659	-0.09874869	0.007361706	0.03030971	-0.175695743	-0.158195908	-0.096210134	-0.089181595	0.006991385	-0.058754341
-0.133829316	-0.236636927	-0.199272765	-0.308395094	-0.408999177	-0.356991564	-0.474905082	-0.519576955	-0.500988159	-0.392552383	-0.496247343	-0.494752121	-0.516940357	-0.63287594	-0.663871253	-0.514011109	-0.591547285	-0.545761235	-0.538387966	-0.580081857	-0.615199084	-0.74598496	-0.611596614	-0.592164989	-0.584954503	-0.880955895	-0.69271727	-0.850824723	-0.642040182	-0.669469555	-0.044264716	-0.181056125	-0.357478642	-0.502709154	-0.257556905	-0.443001558	-0.469927549	-0.473688573	-0.570080999	-0.554581353	0.015774411	-0.133321534	-0.285873649	-0.438851285	-0.365373004	-0.133315352
0.734223533	0.915741852	0.659647742	0.677215371	0.904337772	0.786098014	1.026122366	0.717150183	0.77756205	0.674359883	0.692966751	0.664395299	0.37802087	0.628619646	0.695396576	0.450768592	0.618774259	0.38382348	0.432770535	0.4262946	0.242944685	1.026245224	0.249596991	-0.042145414	0.750394779	0.820539411	0.035366684	0.369712972	0.490450598	0.309565273	0.602400102	0.789838099	0.788498964	0.785075836	0.574788639	0.579135118	0.351437091	0.330888673	0.472216028	0.108021421	0.386967473	0.561955684	0.606464559	0.694778056	0.312593084	0.246041383
-0.350992428	-0.347474953	-0.277398019	-0.226387009	-0.153563892	-0.301652139	-0.184393511	0.058189691	-0.119169201	-0.112843564	-0.046961432	-0.031381727	0.239868115	0.179116545	0.202906276	0.112292312	0.049353943	0.189570287	0.264773274	0.291298311	0.330932007	0.30837271	0.302180224	0.532357056	0.160097444	0.501538747	0.540156573	0.681936867	0.502875705	0.640544303	-0.252321341	-0.318245063	-0.106019795	0.041005042	-0.191957744	-0.008778105	0.240945389	0.203186049	0.415965697	0.635132073	-0.207899923	-0.242779313	-0.065015408	0.077094792	0.258480918	-0.060601701
0.558154363	0.640104259	0.500499063	0.567673457	0.725321026	0.625324749	0.814480413	0.637481996	0.687125768	0.662520063	0.630161233	0.615239252	0.474429245	0.673360534	0.754576278	0.536251542	0.654519465	0.4657339	0.526770936	0.555116507	0.464120854	1.051507377	0.45949845	0.32986787	0.735057206	0.940920354	0.36155454	0.65784686	0.76231117	0.631742458	0.410314889	0.58473511	0.634866538	0.67160564	0.512444054	0.562418478	0.465767489	0.446030618	0.647710747	0.443335583	0.295709328	0.445622296	0.518535051	0.622496113	0.370625019	0.228447593
0.461815332	0.31933019	0.29252546	0.22229263	0.273662642	0.302850087	0.309041836	0.146971709	0.209287708	0.152258819	0.147368704	0.135531481	-0.068760645	0.059188473	0.01194105	-0.019694636	0.080703071	-0.046405428	-0.03111143	-0.090384356	-0.166526648	0.07106692	-0.143192384	-0.33378659	0.059407511	-0.064438983	-0.320007892	-0.278580988	-0.184225541	-0.300061535	0.278550835	0.354809538	0.214312697	0.191981408	0.225617758	0.131689326	-0.036979467	-0.043524043	-0.098964891	-0.306918136	0.275319309	0.302948719	0.183020362	0.162851373	-0.03033112	0.100669798
0.047385617	0.167371071	0.111069253	0.228140397	0.253138926	0.179283426	0.290076643	0.264182246	0.282377064	0.374396161	0.291472122	0.294146305	0.381447039	0.383082558	0.514334572	0.399625347	0.373379938	0.346685633	0.368048376	0.453506919	0.480985641	0.653026638	0.448103186	0.558370137	0.420800243	0.660406312	0.523878246	0.670169159	0.713849958	0.720136024	0.055016974	0.103351179	0.229553296	0.218158417	0.184221551	0.257481103	0.344218609	0.339052172	0.519226793	0.594085073	-0.006205989	0.057573488	0.179870796	0.220588389	0.225953311	0.066380665
0.279578663	0.187048044	0.160954424	0.100186364	0.077096555	0.105737385	0.050831981	-0.020262253	0.006288759	0.035791321	-0.006605695	-0.020276346	-0.139733636	-0.099183614	-0.126457877	-0.10779389	-0.071975938	-0.139867073	-0.172311147	-0.184140273	-0.226315588	-0.102085015	-0.205405044	-0.296983129	-0.148088581	-0.209925979	-0.333758112	-0.352271605	-0.231915415	-0.306693527	0.22134536	0.186310537	0.046782593	-0.021623765	0.089615947	-0.024237239	-0.127521825	-0.131145882	-0.167530216	-0.267273511	0.211483765	0.151935543	0.049231609	-0.020896904	-0.155172022	0.03414726
0.265881991	0.291374583	0.207012028	0.153644798	0.27364788	0.217246634	0.307001592	0.211087908	0.180849397	0.077998167	0.153113399	0.140446036	-0.003420584	0.100688328	0.060174233	-0.002965961	0.078335845	0.003876069	-0.000491846	-0.028732711	-0.127972403	0.137358519	-0.108118644	-0.291281477	0.096049325	0.063437128	-0.2129641	-0.138803278	-0.13988486	-0.231517034	0.227243631	0.263744649	0.236692465	0.256240168	0.127282176	0.119712854	-0.006321789	-0.022604397	-0.019088614	-0.228943431	0.148271376	0.184900649	0.170919732	0.219988888	0.062386766	0.062176072
-0.220486161	-0.144074492	-0.110451885	-0.009760836	0.008695352	-0.044384549	0.016850481	0.160161507	0.106656284	0.109419348	0.140424619	0.150007398	0.34091167	0.312514157	0.365662077	0.297084999	0.245735503	0.335656421	0.379538624	0.42068115	0.483171741	0.404723104	0.452883999	0.62120508	0.319398626	0.563801452	0.635090228	0.720825851	0.558522886	0.674322025	-0.186077659	-0.159167097	0.023209177	0.130422282	-0.012684512	0.140897457	0.315746442	0.31930299	0.430780586	0.611366795	-0.174594637	-0.122836065	0.030168734	0.124185772	0.241366782	0.002619668
0.28657342	0.327268336	0.17059574	0.0918808	-0.012403047	0.069203938	0.016861205	-0.354915416	-0.191902184	-0.051570447	-0.220512875	-0.222906769	-0.433410457	-0.558562006	-0.454255639	-0.341092165	-0.421653175	-0.449114801	-0.580545932	-0.551530891	-0.595833124	-0.607471468	-0.619086965	-0.739189812	-0.534479608	-0.931890805	-0.851621898	-1.040178408	-0.755798318	-0.877150418	0.330729707	0.173846306	-0.048833439	-0.42149378	-0.004456191	-0.296974826	-0.496529673	-0.47233655	-0.679650188	-0.785186967	0.171205578	0.065730509	-0.127051809	-0.429645769	-0.473389381	-0.006660435
0.007146347	0.028584205	0.004454173	0.01552981	0.094968964	0.006726293	0.093450445	0.172779252	0.081556913	0.040181003	0.104607951	0.110058255	0.157980887	0.18083124	0.172580033	0.097961471	0.116725811	0.131857227	0.143485522	0.152814577	0.144034077	0.264159124	0.141070533	0.166555266	0.140149049	0.32201376	0.196365544	0.31035005	0.241298056	0.252885646	0.037672411	0.003406247	0.100332635	0.174841453	0.006557549	0.097285475	0.147924357	0.116988249	0.237997279	0.243190984	-0.002436475	-0.004428428	0.080501524	0.171053289	0.176616089	0.060085092
0.301812382	0.454058584	0.305269833	0.36700528	0.461763601	0.401095536	0.550784962	0.346147385	0.408476689	0.432708352	0.361681727	0.358412622	0.248428911	0.342538718	0.440334162	0.305137346	0.356908603	0.222919669	0.240982617	0.285613452	0.218760013	0.609234373	0.208315023	0.112028097	0.407460446	0.487152105	0.11940788	0.282950519	0.416000473	0.309027115	0.282903585	0.375249858	0.420819275	0.369764253	0.320501335	0.317104319	0.232829436	0.219241269	0.344640631	0.190425808	0.150104405	0.271760056	0.321177255	0.35115009	0.180219863	0.153146922
-0.168838163	-0.058605407	-0.08438117	-0.061241223	-0.118254538	-0.053063749	-0.079005859	-0.19917313	-0.127721266	-0.06155149	-0.158574601	-0.148310228	-0.178937839	-0.227138441	-0.203967639	-0.115549132	-0.178822248	-0.189692518	-0.241048754	-0.190029095	-0.190406894	-0.344687308	-0.189749414	-0.238901879	-0.24480248	-0.413529218	-0.23167769	-0.418583106	-0.307477621	-0.382519434	-0.066773022	-0.063494199	-0.075000509	-0.180847748	-0.040062846	-0.125501837	-0.170980813	-0.151779523	-0.235888538	-0.305010987	-0.098770241	-0.041743218	-0.080460596	-0.147182018	-0.149969886	-0.019313688
-0.188055117	-0.2240117	-0.154825496	-0.133888261	-0.094878351	-0.168111509	-0.132268712	0.097001879	-0.047416401	-0.080974279	-0.002521807	0.000405211	0.16370988	0.175953867	0.11598753	0.075152906	0.068236266	0.139643838	0.181586211	0.190716284	0.206603331	0.187830551	0.214807621	0.321041306	0.100159875	0.356561334	0.36008281	0.433349262	0.285771156	0.360126389	-0.163120097	-0.1729221	-0.061245028	0.10461118	-0.094875968	0.034439005	0.181810438	0.152320135	0.286135263	0.380641319	-0.099668618	-0.112219782	-0.011936144	0.123392744	0.175592799	-0.019845855
-0.158922932	-0.207948196	-0.06071839	0.015986471	-0.171959006	0.008323799	-0.264673504	-0.002113164	0.069494161	0.030889417	0.115812838	0.102164038	0.187172995	0.170390627	0.128779979	0.227774457	0.240520578	0.309023954	0.234401976	0.227103495	0.41289127	-0.081728463	0.428983905	0.54814404	0.081921691	0.162678128	0.537437934	0.395962199	0.13866542	0.323135573	-0.225928068	-0.19934697	-0.193969182	-0.085450136	-0.00528077	0.081529317	0.147844539	0.234980833	0.040936411	0.292568128	-0.109277671	-0.126968994	-0.109176908	-0.142952812	-0.07001434	-0.029677251
0.514624665	0.507594963	0.434726942	0.490619204	0.29860786	0.518210452	0.385144247	-0.022884268	0.323348288	0.48180891	0.25350192	0.252523719	-0.003660561	-0.017124074	0.146790805	0.220743401	0.211668164	0.059579008	-0.111367283	-0.031147582	0.063660525	-0.075233772	0.040410117	-0.081019965	-0.080836808	-0.326107285	-0.185914534	-0.397908819	-0.171242301	-0.316834565	0.341056552	0.396141787	0.197233773	-0.119989393	0.39162718	0.156657274	-0.072518456	0.009103302	-0.244414144	-0.324868929	0.254747589	0.304276878	0.119103153	-0.172761338	-0.285393028	0.167076203
0.302579233	0.340814736	0.210147392	0.131130254	0.173123246	0.211362053	0.29166645	-0.145147973	-0.009693873	0.036727962	-0.10286123	-0.091518635	-0.400833375	-0.357528069	-0.33170347	-0.291616533	-0.250639019	-0.430679067	-0.503363338	-0.496258338	-0.607873274	-0.408445469	-0.589990604	-0.891902052	-0.370031193	-0.725029946	-0.875428407	-1.017331586	-0.701678909	-0.979345729	0.319142019	0.329551258	0.173845389	-0.063861618	0.146612033	-0.086247714	-0.367423646	-0.381867214	-0.491303735	-0.868220516	0.197718469	0.264732779	0.087555521	-0.039303463	-0.235564597	0.105946504
0.356646305	0.25352856	0.181195966	0.060226439	0.086070348	0.06766615	0.096027158	-0.022512534	-0.063597987	-0.091024127	-0.069398769	-0.071888573	-0.195666363	-0.194825453	-0.227041338	-0.221395367	-0.235090085	-0.229911897	-0.344192377	-0.318958682	-0.375231909	-0.271309507	-0.379380028	-0.517086325	-0.394898359	-0.421545127	-0.497709022	-0.556093994	-0.535503681	-0.656588103	0.289882646	0.181793954	0.041980339	-0.060867838	-0.001498747	-0.118528694	-0.232749616	-0.266017112	-0.31872062	-0.472111635	0.213675049	0.109428618	-0.002611894	-0.080662701	-0.148673905	0.057469491
0.080548561	-0.015789206	-0.003828847	-0.050139882	-0.021015044	-0.083613935	-0.061811512	0.010985132	-0.07707214	-0.075988587	-0.043660133	-0.049492826	-0.02004961	-0.014682758	-0.04878801	-0.07522729	-0.069007362	-0.038129874	-0.025453421	-0.042080205	-0.071319312	0.02256316	-0.064035363	-0.0395353	-0.06585967	0.037711016	-0.054019697	0.007510966	-0.017366665	-0.000318018	0.069882748	-0.007494502	-0.025913344	0.004753545	-0.047745981	-0.047738583	-0.013757549	-0.038316295	0.020095932	0.040953439	0.080861931	-0.005138615	-0.007029032	0.009132288	-0.009111779	-0.006531512
0.103704735	-0.157279496	-0.117237782	-0.274465852	-0.26987598	-0.306243333	-0.313847091	-0.344450695	-0.440805702	-0.379457676	-0.445131997	-0.441212551	-0.476073956	-0.510506574	-0.6182021	-0.530918427	-0.570536643	-0.55872265	-0.548901045	-0.576474335	-0.675931149	-0.599586393	-0.653907923	-0.706030946	-0.60658441	-0.75044731	-0.75052428	-0.840330077	-0.633529315	-0.754049954	0.076858884	-0.054786643	-0.232966225	-0.308212002	-0.199722727	-0.369260364	-0.402629716	-0.466697917	-0.439201442	-0.560363493	0.144420264	-0.009896584	-0.173602039	-0.226052169	-0.236003325	-0.060478215
0.525768001	0.532503217	0.353640096	0.235708131	0.38766729	0.297682985	0.423377047	0.201537377	0.176849222	0.092794771	0.13896251	0.118395212	-0.134434385	-0.016562391	-0.044075727	-0.136792286	-0.038540691	-0.149412536	-0.151856506	-0.203367514	-0.382296089	0.122214173	-0.363622888	-0.618952246	0.007286955	-0.094453841	-0.586436674	-0.439091971	-0.317375915	-0.463820451	0.481448323	0.451376554	0.32860066	0.257900306	0.176985674	0.072476479	-0.136949582	-0.174562553	-0.156883053	-0.452368124	0.332126015	0.307949892	0.232046873	0.215707616	-0.03285624	0.111879444
0.182807746	0.117465611	0.128779711	0.099590018	0.031685565	0.129744868	0.033097893	-0.053167696	0.050762731	0.072276751	0.006404698	0.003021403	-0.087801866	-0.069583362	-0.060653	-0.029378992	-0.024813334	-0.072880236	-0.082460309	-0.097119365	-0.083982774	-0.091175304	-0.091376634	-0.137373975	-0.067484924	-0.187576561	-0.181904504	-0.22573018	-0.137407254	-0.179125076	0.087496166	0.134765779	0.004353181	-0.059438744	0.095784665	0.001986648	-0.074260077	-0.059351554	-0.140964991	-0.174900616	0.124801004	0.122340711	0.019593389	-0.063258262	-0.109674473	0.026205036
0.134763712	0.038594353	0.051077217	0.038731653	0.022410942	0.006523107	0.021241946	0.053447673	0.004914438	0.008502974	0.039611957	0.050213166	0.102067343	0.052968555	0.079277182	0.064921194	0.006074915	0.08674224	-0.034588844	0.039306811	0.110119274	-0.018982173	0.082063016	0.126177969	-0.182166169	0.006475907	0.136906197	0.078661284	-0.064133507	-0.06077013	0.073939204	-0.032482629	-0.0155095	-0.05116407	-0.022471051	-0.008760768	0.033165978	0.024424953	0.008457316	0.075161784	0.036574485	-0.041583317	-0.037953943	-0.073429423	-0.008331563	0.040981951
0.124043941	-0.089911195	-0.067237591	-0.235822167	-0.312895027	-0.269253536	-0.388849437	-0.426561099	-0.455081954	-0.422425805	-0.433959509	-0.441724191	-0.51529608	-0.609382249	-0.681008828	-0.555363924	-0.597039239	-0.525954228	-0.578686621	-0.645439251	-0.685305243	-0.793671645	-0.674441219	-0.717109491	-0.66806369	-0.917294813	-0.793772891	-0.941897477	-0.867277339	-0.871353703	0.111299311	-0.088517869	-0.316655475	-0.459794544	-0.241866277	-0.43985056	-0.514366659	-0.523051699	-0.692406067	-0.695697971	0.133753009	-0.081330969	-0.273124192	-0.44747917	-0.437996578	-0.111838848
0.324776919	0.395386883	0.262462996	0.228364171	0.321378272	0.286383233	0.401855334	0.115434476	0.193345971	0.208909632	0.116000927	0.110643474	-0.088235548	-0.000815707	0.042822889	-0.018443176	0.027320222	-0.117728464	-0.082007057	-0.089512022	-0.219398018	0.171073664	-0.21933709	-0.409540805	0.099924417	-0.066022373	-0.404254817	-0.328937041	-0.082259274	-0.262264559	0.299311479	0.378011241	0.296958119	0.188491714	0.221746982	0.107554406	-0.060035282	-0.079377945	-0.037922779	-0.303462586	0.204464379	0.283165936	0.218077804	0.193049869	0.011658047	0.090363376
-0.170337742	-0.070496423	-0.034931347	0.000107477	-0.036480244	0.060668897	-0.023409227	-0.016291558	0.070353704	0.013765067	0.036591195	0.038464399	-0.012103899	0.023290412	-3.92392E-05	0.054429848	0.087577103	0.045885802	0.043148966	0.024146697	0.062960215	-0.103604032	0.07681885	0.016956262	0.071419953	-0.057021908	0.06749558	-0.024501409	-0.057828983	-0.06268821	-0.135998911	-0.03029845	-0.013991583	0.031047167	0.031195864	0.061994309	0.009467896	0.050640013	-0.057243552	-0.096394876	-0.10039058	-0.000420056	0.001203593	0.018900204	0.014545763	-0.00034108
-0.113638865	-0.135460435	-0.069781808	-0.050123632	-0.158510432	-0.002359886	-0.125714321	-0.222943872	-0.079040913	-0.064412142	-0.120930524	-0.114419624	-0.188318431	-0.208613077	-0.222352009	-0.098668906	-0.090399121	-0.137065059	-0.177661012	-0.194230376	-0.130862712	-0.436071703	-0.113320606	-0.172143265	-0.186275559	-0.446663106	-0.1710611	-0.386901249	-0.345420022	-0.366290878	-0.156725799	-0.076512674	-0.14580086	-0.211029423	-0.011797231	-0.086163278	-0.168559221	-0.121351739	-0.323941612	-0.3490615	-0.094104476	-0.025001932	-0.121765634	-0.205982853	-0.190750579	-0.041361783
0.407711635	0.286635463	0.241868119	0.138631838	0.078965542	0.155841294	0.045442355	-0.088220374	-0.012962148	0.001834815	-0.041170959	-0.063011234	-0.247733959	-0.226242498	-0.262468138	-0.197815698	-0.171999349	-0.227443533	-0.273705025	-0.317602168	-0.374451877	-0.288480359	-0.358655519	-0.496287604	-0.238526742	-0.466450098	-0.551230029	-0.618948237	-0.473292769	-0.552768664	0.297977389	0.253016726	0.02032018	-0.109781168	0.09179245	-0.092543084	-0.258309197	-0.245114189	-0.387786654	-0.507811371	0.273282895	0.180082367	0.006699976	-0.138957108	-0.275489456	0.017282812
-0.491378262	-0.52390002	-0.412988649	-0.368204069	-0.421456583	-0.499465453	-0.500333672	-0.157526162	-0.33477464	-0.308850929	-0.211782092	-0.189348376	0.167379214	-0.026289477	0.004301489	0.005134318	-0.129520992	0.125083827	0.091092732	0.152163455	0.303351095	-0.065664784	0.256319186	0.604208856	-0.149410012	0.195324252	0.572072684	0.586725588	0.288141448	0.524768349	-0.383893558	-0.563056274	-0.378452811	-0.285678407	-0.391382292	-0.209146924	0.101691135	0.079690849	0.185117824	0.589850318	-0.322502347	-0.468858625	-0.312348932	-0.262850344	0.099497421	-0.129907071
-0.334761827	-0.304436629	-0.172575453	-0.039151869	-0.258570615	-0.053701849	-0.276274307	-0.228880245	-0.027754931	0.070806939	-0.023490207	-0.014150671	0.05556803	-0.03073476	0.031649781	0.168291911	0.138142185	0.145092596	0.126325892	0.133020257	0.317131863	-0.203683995	0.315325992	0.468142596	0.058905718	-0.078192551	0.38771834	0.193522433	0.180228524	0.307675707	-0.326873597	-0.257781042	-0.234081214	-0.268903324	-0.005271053	0.001875988	0.056528222	0.148646591	-0.034170177	0.206456685	-0.215988646	-0.152770622	-0.161439629	-0.265819126	-0.121144044	-0.038382403
0.035425875	0.274441342	0.170028321	0.303909751	0.388262632	0.330086582	0.461652955	0.403062389	0.444500601	0.417735952	0.430913782	0.428383182	0.433968755	0.497125637	0.598024833	0.467760468	0.512419496	0.448496612	0.4789441	0.517500467	0.521891869	0.713842665	0.50661363	0.505820587	0.613797401	0.761391025	0.548559067	0.712941781	0.667164308	0.686379357	0.060907741	0.181167326	0.358440528	0.401196461	0.246005051	0.375219902	0.385486092	0.400751225	0.505280398	0.494079055	-0.057419472	0.104594871	0.262921414	0.354462845	0.289512632	0.092856066
-0.555510943	-0.476918982	-0.403901309	-0.419951607	-0.278984118	-0.436148196	-0.339616905	-0.010694157	-0.254623734	-0.359561247	-0.208743113	-0.202235083	0.006342238	0.026233184	-0.083558975	-0.15080369	-0.125451947	-0.046946173	0.114100094	0.054039154	-0.002974856	0.113458499	0.017632106	0.131504758	0.118240481	0.325924422	0.208887776	0.39531125	0.260818461	0.366659941	-0.356920139	-0.348787121	-0.168085612	0.105925232	-0.304655534	-0.096104759	0.093771455	0.029254507	0.271857381	0.33737705	-0.253836967	-0.248729586	-0.081361229	0.174171108	0.277531464	-0.125528417
-0.293303062	-0.280569427	-0.208918667	-0.193043635	-0.283041806	-0.199974469	-0.306639601	-0.266459316	-0.214059738	-0.171661236	-0.213214257	-0.204957302	-0.147564125	-0.218918548	-0.217400682	-0.125983702	-0.174853325	-0.126177741	-0.102321277	-0.124150709	-0.073606957	-0.332213846	-0.077250909	-0.00031441	-0.153991359	-0.290021904	-0.040148282	-0.157150941	-0.147001181	-0.081185156	-0.219728179	-0.228782919	-0.235328843	-0.252682362	-0.142594929	-0.165682348	-0.120244829	-0.090338789	-0.181494411	-0.071095668	-0.149215691	-0.150003753	-0.173097304	-0.225317051	-0.125946506	-0.081564463
0.091452447	-0.030962323	-0.007039956	-0.108507564	-0.108687144	-0.076155781	-0.135968088	-0.148495044	-0.175914968	-0.226543695	-0.188084075	-0.197056712	-0.291251234	-0.264891195	-0.370199234	-0.297631869	-0.270483862	-0.278662895	-0.300412424	-0.351937501	-0.407204286	-0.433854045	-0.374772781	-0.495929452	-0.32319935	-0.483374975	-0.469493894	-0.570427428	-0.54861566	-0.601926727	0.055236913	0.019292041	-0.105520303	-0.114193757	-0.079633743	-0.168545743	-0.259678563	-0.265179599	-0.371795037	-0.489889861	0.088008143	0.031828019	-0.07959416	-0.110665287	-0.182964878	-0.037845616
-0.127157379	-0.148021024	-0.116126683	-0.142253185	-0.103415789	-0.139598702	-0.14255097	-0.037579384	-0.104597379	-0.135460836	-0.100920816	-0.106864688	-0.076587058	-0.043012637	-0.111202555	-0.116978339	-0.078615178	-0.089496085	-0.000118297	-0.053914276	-0.104293552	-0.002487081	-0.080347908	-0.066474476	0.042896031	0.038827088	-0.063101953	0.016858432	0.046526307	0.071716702	-0.09107285	-0.069025494	-0.067005711	0.027826885	-0.082848502	-0.049395717	-0.01687082	-0.03960761	0.037948832	0.029393799	-0.024845344	-0.03296013	-0.017744895	0.060766813	0.050050847	-0.049707568
-0.045964588	-0.066062683	-0.124567789	-0.24967833	-0.270282455	-0.279796523	-0.290909092	-0.420462892	-0.449279675	-0.385950335	-0.455413676	-0.455993819	-0.520669564	-0.619730393	-0.657049797	-0.535473229	-0.624497068	-0.571687622	-0.595388739	-0.612067197	-0.719519357	-0.728466655	-0.716207932	-0.794038825	-0.604704134	-0.915275325	-0.830338493	-0.987082311	-0.792836864	-0.879437856	0.072635291	-0.079474865	-0.22654015	-0.396439179	-0.237479021	-0.430410134	-0.503479511	-0.523769299	-0.610977385	-0.718764167	0.027649428	-0.090738119	-0.222159179	-0.351065501	-0.342539076	-0.107970942
0.23449925	0.310770907	0.245975511	0.268217628	0.18858327	0.325152542	0.227600417	0.034178642	0.201568937	0.225319915	0.145317134	0.133991956	-0.050381305	-0.004178507	0.018076768	0.086048411	0.102664134	0.006172533	-0.085732588	-0.060485168	-0.056245461	-0.119626606	-0.042242083	-0.208860006	-0.034390174	-0.235242289	-0.201827915	-0.366854129	-0.265110995	-0.366589434	0.19386917	0.255022065	0.152165305	0.027076806	0.227892844	0.100660939	-0.075093724	-0.018295035	-0.205870701	-0.351890527	0.12114801	0.200137254	0.105470141	-0.012456572	-0.186643394	0.076377418
-0.067014344	-0.230854171	-0.118778416	-0.112380086	-0.245957112	-0.176181619	-0.331759212	-0.195562277	-0.159982023	-0.081095773	-0.114294046	-0.114530733	-0.000136662	-0.089749524	-0.066442636	-0.012783833	-0.063538837	0.031026459	0.066752632	0.028833936	0.12500535	-0.106822385	0.105323806	0.310307369	-0.051550033	-0.034057525	0.179916279	0.17363793	0.135679985	0.294540981	-0.116686615	-0.2015541	-0.251222221	-0.258109332	-0.101940478	-0.115237638	0.001520225	0.030908822	-0.020905986	0.259745627	-0.007499046	-0.13042122	-0.161642037	-0.255831809	-0.110388143	-0.049408115
0.157230767	0.201267531	0.198951595	0.310266229	0.327222273	0.336337928	0.386262412	0.356169891	0.43666156	0.449901117	0.399518089	0.403513407	0.41981007	0.50507062	0.583627133	0.477551574	0.506261109	0.424701008	0.456563619	0.512845296	0.560216372	0.684495755	0.537979314	0.574590478	0.511242465	0.705123689	0.580526914	0.704719065	0.707681206	0.680742151	0.035191441	0.204463354	0.286460155	0.347066492	0.297170229	0.385841202	0.416253374	0.423483112	0.541304695	0.549917558	0.046466191	0.181703196	0.258000411	0.331581	0.303694807	0.136034922
-0.236415159	-0.286126249	-0.174011877	-0.151137806	-0.192313875	-0.165465192	-0.232889755	0.012996852	-0.069199936	-0.130295781	-0.031821848	-0.02305547	0.127680624	0.111817055	0.042326225	0.072027408	0.039840203	0.141038266	0.1091883	0.138757653	0.22708851	-0.047280233	0.227700121	0.331433796	-0.047420244	0.145583386	0.38658299	0.327589023	0.101768961	0.185404075	-0.245249051	-0.243046714	-0.165476697	-0.01276968	-0.127063577	-0.003183038	0.124807436	0.126018475	0.132628538	0.263741885	-0.149127099	-0.160708482	-0.098957338	-0.012501856	0.115620178	-0.014770884
0.158040757	0.121539678	0.069429374	0.055518815	0.178965732	0.009778775	0.177062799	0.229079205	0.091675673	0.088410131	0.121971401	0.12067745	0.214961094	0.229420536	0.258550461	0.117845075	0.097487577	0.150972904	0.220153768	0.231387654	0.164750333	0.482514533	0.136819929	0.214749883	0.227542915	0.478996057	0.205175464	0.436257455	0.401764276	0.423216693	0.135745847	0.080603609	0.15679273	0.213013205	0.025252278	0.095112619	0.198320721	0.143144098	0.359548453	0.396062873	0.087460006	0.035228703	0.124755639	0.210781675	0.2211548	0.040486244
0.124609693	0.194266139	0.139769003	0.109459478	0.07394925	0.1846088	0.098927449	-0.051933157	0.053809185	0.029320025	-0.009303163	-0.020405649	-0.226631031	-0.152139297	-0.210081437	-0.124692976	-0.071453963	-0.193815165	-0.252542562	-0.257028706	-0.311985472	-0.302630344	-0.271241274	-0.490517313	-0.169709451	-0.423143212	-0.447791911	-0.598374345	-0.452228461	-0.595952623	0.129869824	0.204753518	0.077353026	0.011522614	0.121433989	-0.000499144	-0.196607962	-0.17167839	-0.312306455	-0.549850416	0.101511846	0.175148059	0.063045295	0.00927879	-0.166386046	0.052755609
-0.434050087	-0.0631319	-0.114846211	0.029254886	0.158791537	0.079732527	0.208315071	0.313432879	0.286962766	0.180996241	0.276817097	0.281167846	0.354279145	0.433047275	0.462070988	0.34787836	0.429964221	0.371981823	0.486446989	0.47393497	0.469609727	0.611810911	0.477927713	0.495335475	0.659912697	0.78664901	0.60393923	0.79792493	0.702106114	0.766347809	-0.241120501	-0.058935002	0.220437522	0.417014311	0.061747597	0.307847471	0.374214268	0.378744466	0.544134307	0.532890979	-0.284044668	-0.058800657	0.183004618	0.412019729	0.412934219	0.011912504
0.046607927	0.041264504	0.031303278	0.035918297	-0.054611515	-0.012387772	-0.075479846	-0.081973833	-0.057228697	0.017862353	-0.043911425	-0.045428958	-0.001814423	-0.076356437	-0.042216422	0.019867732	-0.084682014	-0.00961074	-0.085375384	-0.017978101	0.015132642	-0.140153917	-0.009358232	0.041566051	-0.177416757	-0.181975449	0.006648797	-0.115634705	-0.103135695	-0.110678462	0.042244556	-0.026113153	-0.071188427	-0.161367372	-0.015613103	-0.080893932	-0.054019539	-0.033602886	-0.091971746	-0.028119185	0.01430985	-0.044350616	-0.075560481	-0.17090802	-0.119629384	-0.013708609
0.191366691	0.215974523	0.179056464	0.186291183	0.067759034	0.237934216	0.106974903	-0.128721574	0.07096214	0.139503124	0.006460765	-0.000221365	-0.223189128	-0.190690035	-0.19311417	-0.070422076	-0.028219546	-0.182124109	-0.272533009	-0.25966729	-0.256485479	-0.356082945	-0.220230782	-0.403755224	-0.20161932	-0.51102969	-0.427102997	-0.646040398	-0.416879633	-0.564692831	0.149677762	0.216735325	0.054316364	-0.108654344	0.18749874	0.003757374	-0.209200123	-0.163172182	-0.357854096	-0.543870769	0.123235208	0.192394976	0.035099695	-0.109034266	-0.270705535	0.072724898
-0.010652143	-0.013506843	-0.01537334	-0.045901726	-0.019877331	-0.058264241	-0.052595448	0.060504458	-0.020513466	-0.116794704	0.035105293	0.035876648	0.083744637	0.041954283	0.0354996	0.009211749	0.001046049	0.112969541	0.050399834	0.039255253	0.083957982	-0.026736138	0.066690379	0.105976362	-0.042232458	0.074407461	0.142391571	0.168636474	-0.085469512	0.020803826	0.009659105	-0.103319698	-0.048039104	-0.006494516	-0.115656405	-0.030573483	0.011243196	0.016831986	-0.039630313	0.068184191	-0.040272927	-0.124957818	-0.070801257	-0.066528472	0.01854251	-0.016378949
-0.23725307	-0.313656279	-0.255039939	-0.394894801	-0.591456896	-0.38961639	-0.629857119	-0.730254437	-0.646211883	-0.578036867	-0.683957409	-0.672346717	-0.772324859	-0.919811781	-1.018972829	-0.719844263	-0.835171274	-0.78766243	-0.918370072	-0.916919604	-0.907177041	-1.375192962	-0.889703611	-0.997438197	-1.035904476	-1.539453739	-1.026297532	-1.481613621	-1.2923304	-1.408612117	-0.14719166	-0.255837006	-0.518089155	-0.725444463	-0.342654643	-0.608256363	-0.737793846	-0.721070708	-1.021802574	-1.123019359	-0.075814103	-0.183531764	-0.440850635	-0.656667881	-0.572024249	-0.154532096
-0.085174036	-0.11438713	-0.113980007	-0.175520654	-0.192670999	-0.179133981	-0.208822511	-0.246158362	-0.251772437	-0.248375228	-0.243545596	-0.23973954	-0.284777381	-0.33880679	-0.370968717	-0.300650622	-0.302218755	-0.289389443	-0.308186338	-0.348007243	-0.364035052	-0.443334984	-0.352035825	-0.3867989	-0.318621046	-0.487440883	-0.403978853	-0.483686766	-0.429710941	-0.440257738	-0.023928291	-0.104853881	-0.165461643	-0.230093077	-0.158384785	-0.226094237	-0.272314159	-0.278366849	-0.353620444	-0.379044898	-0.025946898	-0.088542981	-0.153063139	-0.212289052	-0.177708881	-0.0552052
-0.177214445	0.030187958	0.01887237	0.13420558	0.132086395	0.213996281	0.196655322	0.142987378	0.257923251	0.214759528	0.207696733	0.211467361	0.148692975	0.222140191	0.23406497	0.248816449	0.308931657	0.207547068	0.211083307	0.219292325	0.25426633	0.155964744	0.276923407	0.18704738	0.309261545	0.221442397	0.263582052	0.195438108	0.19145653	0.164039176	-0.117436069	0.050196284	0.159377433	0.208007632	0.166040759	0.231262263	0.165327086	0.213754006	0.148260477	0.059340353	-0.141751119	0.068151435	0.131744441	0.194178367	0.109247671	0.059085805
0.079820354	0.044998788	0.030916594	-0.018954131	0.001784396	0.005542105	0.002439476	-0.069859977	-0.06033515	-0.05958298	-0.08450578	-0.088276489	-0.183250689	-0.1470892	-0.188353006	-0.164859079	-0.129613639	-0.189879995	-0.174264873	-0.208283217	-0.267568473	-0.168743956	-0.24533196	-0.34269224	-0.127376159	-0.250071725	-0.343431754	-0.366328903	-0.247536806	-0.325379615	0.086602973	0.085703922	0.013682801	-0.01627793	0.014528873	-0.05923926	-0.142094573	-0.15297055	-0.169903526	-0.294544786	0.087713684	0.083577009	0.018017007	0.003039943	-0.083004034	0.01165134
0.267862487	-0.053431505	0.032472953	-0.124894201	-0.203258065	-0.129168853	-0.292751025	-0.181406581	-0.25604587	-0.326784102	-0.22389094	-0.231245683	-0.29256142	-0.314104311	-0.467926628	-0.34578634	-0.350869902	-0.271899782	-0.409675289	-0.437804672	-0.411619872	-0.649769081	-0.385869851	-0.458706003	-0.603348378	-0.651523204	-0.447845645	-0.633372389	-0.755060688	-0.770753314	0.119277212	-0.044057963	-0.241701783	-0.254665273	-0.149684308	-0.24987766	-0.315595008	-0.323352801	-0.506531033	-0.526266307	0.178416314	-0.022770986	-0.19161252	-0.280962166	-0.279591665	-0.010190422
0.501975127	0.409835004	0.302988479	0.179167444	0.249771102	0.226353609	0.235779149	0.131694822	0.086385278	-0.010867496	0.080648721	0.055091346	-0.17165986	-0.072620311	-0.170228449	-0.169714085	-0.087441973	-0.147502956	-0.244236703	-0.275134678	-0.390547655	-0.166097653	-0.348593918	-0.600877615	-0.210387232	-0.290798999	-0.543821453	-0.562820359	-0.554946081	-0.672711133	0.42261067	0.334618131	0.186028811	0.136280705	0.114706636	0.004556235	-0.1979776	-0.208046886	-0.310102889	-0.559145135	0.308757899	0.231854138	0.123051434	0.077835853	-0.16362128	0.085165219
-0.237841714	-0.244602291	-0.189591617	-0.230847798	-0.379170211	-0.257313543	-0.440103336	-0.36425657	-0.343318239	-0.326297071	-0.319050545	-0.319610101	-0.292409231	-0.405791907	-0.45361715	-0.286581522	-0.363295827	-0.267221585	-0.370433708	-0.358698894	-0.291537566	-0.694104189	-0.286119416	-0.260633324	-0.49892278	-0.664071979	-0.274060109	-0.524995367	-0.576327196	-0.531186644	-0.168139865	-0.257585393	-0.349870956	-0.415211981	-0.24056162	-0.314633097	-0.316886363	-0.283245731	-0.477762184	-0.393410136	-0.124154586	-0.213175684	-0.294266732	-0.408256538	-0.302928736	-0.121902823
-0.254164737	-0.095021859	-0.050633021	0.160193994	0.113225394	0.12735857	0.151652166	0.230916088	0.312403797	0.389477626	0.322179745	0.334017144	0.509677236	0.494003873	0.620993903	0.56780363	0.530285834	0.533624384	0.571575634	0.656125223	0.784130366	0.631362358	0.753958214	0.94830224	0.577086613	0.792472798	0.9366222	0.987952259	0.920129611	1.016801061	-0.237778073	-0.103322904	0.120017217	0.189435319	0.158636031	0.323233818	0.482273468	0.525744542	0.627961336	0.829104326	-0.219857664	-0.066101079	0.1119089	0.18683074	0.296394152	0.038537594
0.248519522	0.282702028	0.160328445	0.074107643	0.172953964	0.095175576	0.199273833	0.003575539	-0.014794932	0.025966355	-0.06724929	-0.074707883	-0.234317164	-0.16532584	-0.175152028	-0.21737683	-0.187048786	-0.309862674	-0.272912519	-0.276147254	-0.441947151	0.002197475	-0.426879677	-0.598700325	-0.123973139	-0.235631373	-0.607115713	-0.532438448	-0.236003732	-0.432710439	0.296384487	0.29294138	0.181870852	0.087741574	0.094447475	-0.043631198	-0.179877966	-0.233923745	-0.119944722	-0.397042508	0.22301951	0.220874514	0.142820865	0.13681581	-0.052990237	0.045872788
0.155996985	0.05686933	-0.007788008	-0.158715894	-0.122630613	-0.151393838	-0.116024464	-0.32156764	-0.341209663	-0.296501728	-0.367169334	-0.36761585	-0.530777636	-0.551189536	-0.597157486	-0.54588197	-0.5313127	-0.58850781	-0.587164639	-0.645373225	-0.778471072	-0.577985029	-0.754347872	-0.908956113	-0.526366468	-0.80194396	-0.952433739	-1.006901129	-0.760697924	-0.892484491	0.202370951	0.085218505	-0.098987934	-0.259175805	-0.1220702	-0.331445031	-0.478178763	-0.524240381	-0.566368507	-0.767532919	0.16581257	0.065705256	-0.102788901	-0.207948159	-0.316466417	-0.040173324
-0.399033313	-0.224279525	-0.154329178	0.023381054	-0.01259883	0.013095381	0.01743821	0.112384311	0.202618046	0.258748347	0.189857674	0.206673712	0.386503662	0.370379114	0.486257198	0.430916751	0.397735709	0.403174244	0.528820194	0.555688752	0.66035035	0.550165991	0.622077041	0.835618862	0.567067885	0.69254118	0.804345942	0.909083736	0.883963419	0.999775147	-0.338312059	-0.168283229	0.030594436	0.136465783	0.074704923	0.240369582	0.413347899	0.446746875	0.570185526	0.783394045	-0.256657088	-0.09625399	0.067426914	0.160105098	0.319358495	0.004403248
-0.031235752	-0.326789243	-0.204284811	-0.392574058	-0.478550748	-0.399743252	-0.599114431	-0.47511939	-0.54364435	-0.581656284	-0.518846821	-0.527783863	-0.561284877	-0.618704821	-0.790816004	-0.625128009	-0.636001402	-0.540172952	-0.537020742	-0.664002684	-0.692161277	-0.917758497	-0.657429479	-0.683545782	-0.673424861	-0.930072836	-0.730607237	-0.893379482	-0.905870556	-0.85537196	-0.05833688	-0.22205584	-0.447711415	-0.45422903	-0.327394978	-0.469839242	-0.503849283	-0.508781361	-0.701453276	-0.670142713	0.076252067	-0.135769445	-0.328356216	-0.432383846	-0.398395645	-0.139686662
0.161916526	0.025451147	0.038183551	-0.061457992	-0.159637353	-0.048929207	-0.174218378	-0.301620458	-0.23866597	-0.182742686	-0.269935775	-0.273952245	-0.397733208	-0.422864878	-0.477886347	-0.343851783	-0.3882155	-0.395488451	-0.472217922	-0.475824614	-0.507066692	-0.637751339	-0.491359093	-0.608182288	-0.542118646	-0.789685927	-0.642342145	-0.872919558	-0.734903379	-0.841102897	0.120376651	0.052201088	-0.158412955	-0.299816111	-0.043029089	-0.253502187	-0.374946736	-0.36244789	-0.542317803	-0.655265811	0.142475599	0.066868602	-0.125436849	-0.281292363	-0.358156932	-0.016161764
0.188130015	0.153616964	0.096125252	0.039765932	0.117759247	0.042867208	0.128828195	0.052375049	0.017941685	0.000508196	0.013442579	0.011345699	-0.034179415	-0.024836152	-0.00066999	-0.06452794	-0.060203369	-0.061624854	-0.043800711	-0.060782211	-0.119437189	0.09381896	-0.137140677	-0.172021263	-0.006296964	0.000479988	-0.182442941	-0.081201947	-0.046721962	-0.081046014	0.162647932	0.120423759	0.08989776	0.050993049	0.01160864	-0.013634399	-0.043525121	-0.071091782	-0.019953397	-0.073452564	0.112838912	0.066084394	0.052342854	0.042475488	0.023797471	0.011464439
-0.028477414	0.205594624	0.118410438	0.196477063	0.26450816	0.269255304	0.33303923	0.197511893	0.292083384	0.275663896	0.228792137	0.222960933	0.105154578	0.216618108	0.253445866	0.191415725	0.284500269	0.122853491	0.196298318	0.179405973	0.120135668	0.365869342	0.141853917	0.018165414	0.406807383	0.32142081	0.056382593	0.146960432	0.28641112	0.213310286	0.048014158	0.219986052	0.283411898	0.303449053	0.226100044	0.248889439	0.148766641	0.162774132	0.214700275	0.048088013	-0.008821554	0.182259614	0.237054696	0.307324225	0.13526309	0.068173495
-0.373798566	-0.470360159	-0.373386472	-0.448029015	-0.451625533	-0.520871923	-0.556983913	-0.22365518	-0.46149717	-0.524106748	-0.365012933	-0.357786841	-0.149653159	-0.249884279	-0.369352602	-0.312277784	-0.385387186	-0.18485615	-0.236188759	-0.225036168	-0.188873	-0.447959583	-0.18165922	-0.045267537	-0.455264745	-0.255226768	-0.0019402	-0.067571162	-0.314298556	-0.196093681	-0.257626668	-0.447657425	-0.390042532	-0.262513488	-0.42494536	-0.328707503	-0.157312266	-0.196586533	-0.159990087	0.002490348	-0.184901982	-0.355159844	-0.301994334	-0.230044187	-0.041671533	-0.133196087
-0.46934547	-0.524355331	-0.401867203	-0.399960762	-0.457314179	-0.468367502	-0.522341686	-0.305314847	-0.405137083	-0.364053286	-0.355417767	-0.342913966	-0.121669959	-0.23973543	-0.283278479	-0.202481121	-0.298064655	-0.151197947	-0.099641348	-0.106007196	-0.05958504	-0.341921932	-0.065279627	0.128597233	-0.22798819	-0.201603569	0.100905892	0.026211621	-0.046535959	0.078256614	-0.368170092	-0.443470133	-0.380664617	-0.312934487	-0.330308771	-0.278242209	-0.092088147	-0.102314122	-0.072561755	0.133048307	-0.252325028	-0.324236743	-0.284122714	-0.253250273	-0.045404777	-0.161332533
-0.263881467	-0.019457876	-0.027227861	0.168181893	0.144928605	0.163381513	0.212658964	0.170543433	0.320273011	0.399253952	0.298187432	0.313301341	0.431115319	0.400758086	0.595048646	0.498774392	0.481919296	0.446601367	0.551036058	0.583509568	0.687210916	0.675925504	0.634446919	0.822087775	0.66388135	0.748011626	0.762022967	0.912050426	0.930709779	1.040559813	-0.212365589	-0.044110162	0.149487213	0.159052393	0.160797839	0.296192251	0.41353093	0.453178126	0.558327954	0.75711347	-0.216658796	-0.04022266	0.121633514	0.157171013	0.282082614	0.017115324
0.054353464	0.184987739	0.149595619	0.262267421	0.177494245	0.301270372	0.233840463	0.047473689	0.273317511	0.3592471	0.206804248	0.200508816	0.098220068	0.132287315	0.223391447	0.253046835	0.284044485	0.142300072	0.16984191	0.182371252	0.211697965	0.205710302	0.214041761	0.177981494	0.320735206	0.121297771	0.124515853	0.086291433	0.291579758	0.247058149	0.011050929	0.186119617	0.158839496	0.06493673	0.260776485	0.200531305	0.108909858	0.165805497	0.100023134	0.061444096	0.002703298	0.156907267	0.130296734	0.060400039	-0.016514838	0.045377828
0.042277481	0.252979694	0.157514944	0.253371942	0.321523409	0.313381832	0.415698876	0.162859514	0.339096066	0.390729266	0.25951943	0.261677427	0.144652366	0.215844917	0.355388201	0.263578472	0.324634853	0.154476335	0.281419593	0.259209794	0.209855741	0.518359267	0.192253513	0.138252433	0.537033844	0.381020814	0.101713677	0.26056778	0.504447675	0.434876125	0.075895182	0.260829585	0.316963627	0.250090964	0.27334454	0.269052428	0.184484729	0.204694597	0.283661622	0.180084641	0.016542952	0.203670701	0.249064901	0.258205834	0.174320236	0.063816663
-0.03179631	0.171054014	0.062027492	0.133410114	0.154578182	0.15356608	0.23739928	0.080466708	0.148003493	0.155110773	0.13644664	0.148565202	0.107117283	0.076591653	0.17564038	0.150134307	0.127985519	0.113134197	0.040937915	0.10200326	0.123977457	0.096420704	0.102180964	0.06126039	0.08480266	0.063617691	0.092633346	0.05853349	0.040196136	0.015688713	0.052776182	0.05312335	0.149674326	0.057055267	0.075050702	0.090562502	0.046453049	0.066305251	0.027250242	-0.006819681	-0.089180014	0.002341014	0.060977352	0.028088078	0.027820267	0.060841349
-0.020811257	0.073753288	0.037220348	0.142210629	0.215808417	0.077082043	0.23619775	0.368093351	0.254675473	0.296941104	0.290549603	0.299701081	0.49479498	0.50937481	0.595376838	0.419811268	0.384758008	0.415023777	0.440707107	0.552053453	0.582655522	0.809062276	0.545273985	0.717746684	0.424104925	0.91223415	0.720536515	0.954747982	0.871116732	0.909459127	-0.007486197	0.019827959	0.209737974	0.317998001	0.106939467	0.275241465	0.462266483	0.411046797	0.723546804	0.841621492	-0.039399016	-0.000122702	0.188078319	0.335952672	0.382743927	0.087405604
0.544684575	0.446113107	0.336444133	0.250785758	0.360281871	0.298439265	0.411514161	0.127284406	0.179808802	0.212139432	0.110243833	0.098836499	-0.125908358	-0.01363734	0.005547352	-0.081220476	0.000859991	-0.164789235	-0.08658567	-0.143379119	-0.3022575	0.22367814	-0.293702669	-0.477945272	0.099046088	-0.04868645	-0.525547403	-0.369719404	-0.074778132	-0.248929244	0.425878291	0.46202957	0.308862642	0.197300244	0.255991527	0.099145315	-0.076999301	-0.116752373	-0.043764207	-0.303891887	0.360769901	0.365701868	0.246253895	0.203429265	-0.028803309	0.102998927
0.709867771	0.760497802	0.554603441	0.482982061	0.481517608	0.574266211	0.564378089	0.141454558	0.328655187	0.319032297	0.246605317	0.226380714	-0.164720082	-0.06651658	-0.021871936	-0.023049702	0.052214217	-0.125323799	-0.268970996	-0.258857918	-0.352294273	-0.08505678	-0.34007631	-0.682583015	-0.128906911	-0.401929494	-0.679906371	-0.758309644	-0.563367475	-0.78226344	0.599220293	0.609110808	0.37951331	0.134303869	0.368182109	0.129639978	-0.217799649	-0.188682135	-0.392915797	-0.731738782	0.402434372	0.433453288	0.248283723	0.056544058	-0.262731519	0.185869367
-0.698333597	-0.467207267	-0.368005778	-0.144311715	-0.179260241	-0.204255877	-0.181896747	0.082934288	0.07205798	0.125175756	0.115849153	0.134266773	0.468842733	0.393864359	0.496725236	0.442258577	0.387661486	0.469284599	0.590702564	0.639272784	0.786119354	0.554404414	0.754511405	1.086659001	0.584439044	0.854420968	1.072304991	1.188094925	1.036287589	1.262739315	-0.550682607	-0.423438828	-0.106020498	0.069898036	-0.095239258	0.174649641	0.47129297	0.495505485	0.678585731	1.027162893	-0.459435871	-0.316882422	-0.051834474	0.108419097	0.356975973	-0.098315513
0.350573394	0.300747303	0.201842728	0.10646996	0.088284068	0.144148126	0.119081051	-0.195268841	-0.0632265	-0.001532845	-0.124220088	-0.132308235	-0.368851809	-0.369447721	-0.346995593	-0.286523134	-0.276406426	-0.370749063	-0.371909607	-0.427158007	-0.529452616	-0.361388976	-0.526118278	-0.699425449	-0.261401213	-0.645938391	-0.774954619	-0.842263486	-0.552467135	-0.688368968	0.311672851	0.273610931	0.05965665	-0.161444817	0.092266797	-0.145617492	-0.351326886	-0.344417088	-0.479120736	-0.667836134	0.237571017	0.200850873	0.015119651	-0.164154644	-0.296542573	0.029019129
-0.243082737	-0.306843945	-0.230639894	-0.240629981	-0.164404175	-0.272857649	-0.204000681	0.0310802	-0.154305234	-0.211336183	-0.099041016	-0.091504256	0.085558124	0.080387398	0.016325591	-0.040069985	-0.045455914	0.053040147	0.109558867	0.097743177	0.097660964	0.09416631	0.103202615	0.22004017	0.018841098	0.270434378	0.26209751	0.361052898	0.175015248	0.276133897	-0.192808067	-0.24616435	-0.122640502	0.047417535	-0.189952193	-0.051200885	0.111045094	0.068905345	0.207058829	0.318141102	-0.126502942	-0.169652398	-0.06735756	0.075234731	0.161603648	-0.053880328
0.003307047	-0.123045973	-0.100334576	-0.210573025	-0.218749947	-0.203893911	-0.263888554	-0.24287391	-0.307175542	-0.33808821	-0.299717674	-0.305274692	-0.355866219	-0.369949557	-0.487281954	-0.385493375	-0.397407642	-0.356364074	-0.379172515	-0.424593615	-0.489372941	-0.568157337	-0.457518718	-0.541477564	-0.438526647	-0.606975039	-0.525913639	-0.655081821	-0.633300523	-0.666389224	0.020917713	-0.081339754	-0.192566247	-0.211145599	-0.174116095	-0.270118553	-0.323995304	-0.334402732	-0.437555994	-0.518496115	0.044970248	-0.048974005	-0.153452644	-0.195106371	-0.226266371	-0.061168793
-0.24960252	-0.217765917	-0.146707261	-0.057566552	-0.069105568	-0.08441253	-0.074989844	0.100679015	0.059823899	0.034945825	0.103118651	0.116561494	0.286622942	0.245348935	0.275998528	0.238733086	0.22096653	0.29917141	0.302620851	0.328058419	0.441068925	0.244749656	0.421552481	0.585019535	0.220898492	0.441001906	0.60170842	0.645829797	0.439769178	0.573616694	-0.234873833	-0.223299228	-0.058078422	0.052315802	-0.062171312	0.103192652	0.254609307	0.262884766	0.317709787	0.518662807	-0.198413109	-0.1704527	-0.040408394	0.040900013	0.193844211	-0.007735551
0.775561517	0.715410922	0.527084892	0.39992767	0.456603351	0.501326772	0.558007994	0.075478531	0.227926069	0.244729007	0.116035154	0.105552984	-0.312255417	-0.189199853	-0.178508253	-0.191740304	-0.104235065	-0.329474198	-0.404402711	-0.42618951	-0.583845322	-0.148285226	-0.565222556	-0.946869309	-0.226931274	-0.553267145	-0.957265749	-0.997459509	-0.653643896	-0.961759924	0.635618151	0.652406737	0.380296612	0.127903438	0.353460802	0.062178389	-0.302167485	-0.3203222	-0.435965481	-0.881343361	0.475369433	0.50090011	0.26210099	0.100400309	-0.25091359	0.190487899
-0.258723514	-0.269496539	-0.21793136	-0.290511284	-0.318706104	-0.269808197	-0.355318484	-0.374426305	-0.340793422	-0.319748794	-0.375490677	-0.378459564	-0.419172683	-0.438725435	-0.497105892	-0.400629457	-0.395521836	-0.422725547	-0.309419803	-0.405749845	-0.472476624	-0.482874444	-0.451149954	-0.478216034	-0.237432244	-0.557117627	-0.520188458	-0.573564551	-0.388438859	-0.401008298	-0.169601769	-0.137373131	-0.250122152	-0.266855962	-0.186559484	-0.280750415	-0.318743078	-0.319493001	-0.371093877	-0.417141176	-0.061110333	-0.076121089	-0.170607023	-0.202668119	-0.183074609	-0.147059531
0.297538899	0.392609623	0.21634274	0.181043533	0.313848836	0.216882639	0.388876809	0.073929435	0.128607364	0.151898291	0.077602217	0.068346189	-0.11219405	-0.067111326	0.003585602	-0.072831013	-0.031519121	-0.135838577	-0.047687873	-0.102689767	-0.272759483	0.178318718	-0.276982432	-0.429440699	0.176299299	-0.062253069	-0.457830674	-0.313428021	-0.063340333	-0.171300167	0.324469248	0.331189118	0.288698532	0.146483822	0.156850964	0.043816798	-0.101926648	-0.11753143	-0.077551215	-0.283759755	0.171525093	0.216539621	0.1820777	0.134552673	-0.021294083	0.047985107
0.138350013	-0.040585974	-0.047911881	-0.214087661	-0.156024554	-0.285452231	-0.242345615	-0.002739613	-0.313076164	-0.399189839	-0.236046621	-0.238738825	-0.12685918	-0.165692598	-0.318302117	-0.311877047	-0.41270679	-0.219562723	-0.365953874	-0.283047847	-0.34151449	-0.331294541	-0.343783961	-0.351418823	-0.611948294	-0.298863684	-0.262520729	-0.313878321	-0.526184157	-0.573360213	0.133623171	-0.105613022	-0.159766554	-0.084767087	-0.271963063	-0.263476356	-0.179014715	-0.264377441	-0.173215131	-0.213424155	0.109360333	-0.123191828	-0.138830213	-0.079361976	-0.031880343	-0.012501763
-0.016526451	-0.074537157	-0.035680732	-0.030341315	-0.032476295	-0.069559304	-0.087508162	0.040313828	-0.007232096	-0.011971124	0.037242265	0.029963519	0.111170326	0.091879427	0.095512768	0.065026458	0.073903844	0.126443991	0.167736829	0.133366134	0.159651922	0.159135738	0.155057836	0.262488211	0.14316425	0.244563063	0.224395493	0.321279742	0.234427505	0.347496339	-0.031725031	-0.079922984	-0.048788813	0.005785153	-0.045098704	0.014828734	0.095333479	0.09937914	0.134448993	0.278940733	-0.004206359	-0.072413641	-0.027536908	-0.011629373	0.040414047	-0.040552131
0.055422599	0.062993821	0.108088168	0.201768108	0.121147289	0.217552092	0.132418347	0.126591583	0.26434871	0.265218583	0.26369574	0.260809534	0.259629824	0.259046643	0.327525692	0.330210474	0.361404307	0.345328702	0.338530867	0.319734411	0.433780622	0.241265179	0.422090891	0.481584356	0.344300267	0.32385044	0.451545896	0.44126529	0.340825132	0.443113988	-0.045434938	0.030831086	0.068478202	0.066527632	0.159801783	0.209236018	0.210369598	0.277332964	0.157005798	0.296092222	-0.035395023	0.024933389	0.049054339	0.000942114	0.030251799	0.026594961
-0.355390817	-0.500841073	-0.337252496	-0.368616528	-0.431580075	-0.424488719	-0.558007094	-0.220252439	-0.349178069	-0.378758949	-0.27711319	-0.280397741	-0.096587002	-0.158502843	-0.27625435	-0.192686872	-0.212983698	-0.078948257	-0.03055434	-0.093202035	-0.035676488	-0.318232855	-0.012802238	0.152591396	-0.175749885	-0.108165247	0.135494126	0.096088682	-0.061634994	0.10482268	-0.312017187	-0.400414121	-0.378862135	-0.227122282	-0.303229214	-0.221572956	-0.063427618	-0.062613648	-0.071454228	0.143376284	-0.158018079	-0.280163243	-0.25524393	-0.200721814	-0.050275288	-0.144460106
-0.269340702	-0.017657214	0.029712395	0.23532658	0.227529626	0.346986361	0.314690876	0.316171696	0.491464792	0.423866847	0.420735121	0.420749727	0.391063089	0.537440085	0.555653722	0.53384291	0.657087586	0.48955231	0.564203342	0.559677805	0.63677458	0.528212386	0.670634861	0.615783438	0.723537178	0.697117033	0.715106419	0.715633015	0.67039352	0.684393915	-0.27914974	0.072304472	0.249400459	0.414160792	0.301641648	0.467536829	0.436473831	0.50745192	0.480212788	0.428795145	-0.221435081	0.115182217	0.241007697	0.392019217	0.30269188	0.066561249
-0.581280081	-0.576098877	-0.410413309	-0.338423713	-0.3337821	-0.349143236	-0.368468604	-0.10530569	-0.173598012	-0.212674353	-0.147868928	-0.136713783	0.092693918	0.060927095	0.007591578	0.035406647	0.02297986	0.113820146	0.271408513	0.203768737	0.260526028	0.016604921	0.26721511	0.453931252	0.234944884	0.262995044	0.479251616	0.505670864	0.363690482	0.535780244	-0.508976525	-0.424288258	-0.250277105	-0.04388143	-0.222097302	-0.045215226	0.156347453	0.167114346	0.224285953	0.427163195	-0.347979335	-0.281806859	-0.157106927	-0.006733517	0.183557653	-0.151686187
0.2998237	0.296862871	0.152764021	0.025842935	0.133298942	0.054883873	0.194357281	-0.058364483	-0.09997892	-0.108109906	-0.140657951	-0.138266004	-0.321366912	-0.298280877	-0.316610026	-0.338845327	-0.328804899	-0.398644681	-0.451451459	-0.439755478	-0.58890744	-0.262881238	-0.583166537	-0.797307448	-0.369476785	-0.510221514	-0.766517952	-0.769816313	-0.584088353	-0.786429137	0.317978314	0.247832905	0.125787087	-0.017231582	0.003150617	-0.148764835	-0.31478301	-0.377027489	-0.350985322	-0.645232326	0.196426081	0.158347374	0.049552215	0.004062228	-0.12886043	0.049792039
0.160277271	0.260871216	0.163545142	0.1919175	0.204413209	0.195853047	0.228706528	0.084614121	0.164428674	0.234869124	0.137434734	0.132760511	0.026102383	0.063999001	0.132942665	0.082449328	0.131825067	0.004836928	0.023595502	0.033745889	-0.002919247	0.260504488	-0.000633934	-0.047978255	0.16304549	0.137400148	-0.106813468	-0.003447408	0.211159845	0.134217987	0.192173334	0.226093242	0.194921991	0.11126312	0.17691004	0.122182952	0.04068552	0.031307585	0.114747505	0.028499202	0.127066852	0.165748108	0.158040485	0.126963963	0.01811372	0.084934351
0.115537052	0.054583354	0.012091312	-0.051893907	-0.065568852	-0.050511977	-0.022266852	-0.253998003	-0.193321997	-0.125277647	-0.217065442	-0.2043311	-0.316530245	-0.380708573	-0.347944064	-0.279725808	-0.324731821	-0.338604285	-0.393996885	-0.388220176	-0.427099318	-0.461243486	-0.435192929	-0.523847528	-0.398456618	-0.641408368	-0.557001985	-0.695708699	-0.537989731	-0.64351797	0.131234955	0.034756361	-0.062213053	-0.253971305	-0.05131429	-0.212326494	-0.316777555	-0.31980491	-0.425744879	-0.531568612	0.07014428	0.023186104	-0.096728018	-0.233279971	-0.233617889	0.007501413
0.395745906	0.325787937	0.277549885	0.191920102	0.040018994	0.26131393	0.05172765	-0.293914087	-0.019500598	0.089523514	-0.132381709	-0.150383876	-0.489123204	-0.437605019	-0.451174363	-0.290234607	-0.252438086	-0.457845614	-0.492798799	-0.529245025	-0.599350802	-0.540022069	-0.568211486	-0.810742252	-0.355722333	-0.885034432	-0.910893374	-1.117237722	-0.670591771	-0.893821193	0.288637925	0.376097902	0.012913638	-0.235110378	0.214432069	-0.118658172	-0.421614839	-0.381107867	-0.607429329	-0.875196429	0.315986195	0.325874351	0.026592262	-0.212389533	-0.42170508	0.045435698
-0.403858166	-0.230975016	-0.206478533	-0.086310576	-0.063004281	-0.109864456	-0.029917323	0.02253847	0.029975132	0.090349812	0.020511418	0.036126068	0.180009761	0.157825215	0.220512393	0.188542655	0.160788394	0.142922968	0.246629099	0.282729118	0.306430141	0.313873308	0.292710712	0.421950956	0.324400013	0.388194142	0.423961951	0.49707477	0.572760541	0.595997988	-0.288479238	-0.170087324	0.002958963	0.069748799	-0.024457814	0.091684963	0.218193179	0.210317785	0.38149946	0.452229824	-0.248218347	-0.1208541	0.014892004	0.128558222	0.243345697	-0.045862963
-0.36864022	-0.506198322	-0.297095121	-0.244995042	-0.301934323	-0.279471557	-0.36853451	-0.099627055	-0.135706693	-0.100138518	-0.111781616	-0.101202507	0.106910457	0.095404169	0.050043651	0.070313269	0.063139487	0.117201158	0.266900164	0.209457612	0.293178122	0.09773048	0.297703884	0.514806434	0.181714802	0.297502539	0.466759816	0.509807698	0.451855013	0.591902427	-0.379091022	-0.318726456	-0.237830658	-0.056597894	-0.115190088	-0.003183797	0.195095654	0.198312241	0.288492532	0.515961371	-0.162671928	-0.158412933	-0.101328985	-0.001131919	0.141387824	-0.071440365
-0.758196006	-0.712260295	-0.555584368	-0.517245981	-0.630291312	-0.594348794	-0.725643925	-0.402076747	-0.497484486	-0.460509126	-0.43205887	-0.418778624	-0.145514855	-0.293275001	-0.354701049	-0.216993047	-0.324103971	-0.154519296	-0.123890463	-0.117865361	-0.020373785	-0.489371452	-0.015754844	0.218358936	-0.27953651	-0.258985609	0.20805902	0.056929901	-0.060287632	0.107989847	-0.554209962	-0.617354806	-0.511509677	-0.402852601	-0.428880684	-0.331968206	-0.111268363	-0.100198191	-0.102246879	0.162247353	-0.405209853	-0.456880441	-0.378285147	-0.329642839	-0.066741606	-0.215668241
0.205219927	0.297268632	0.281326348	0.359119185	0.342560369	0.443227876	0.377604989	0.361314526	0.474420539	0.403003804	0.423284937	0.411828823	0.278439361	0.437913423	0.415876123	0.383071254	0.50292909	0.339881546	0.293310632	0.323578491	0.361961488	0.421403231	0.393529404	0.258894511	0.382044598	0.455854243	0.329661136	0.343662464	0.327560305	0.248236493	0.099441056	0.30088064	0.300627962	0.386814258	0.342397788	0.398929009	0.282061032	0.31380607	0.292302496	0.1526623	0.10216849	0.261298853	0.275550734	0.343445328	0.171111038	0.156553484
-0.378826423	-0.283023139	-0.256104034	-0.209317934	-0.121380427	-0.251160337	-0.148574395	0.099691258	-0.075987148	-0.160858727	-0.001983117	0.002825882	0.220275366	0.17610572	0.164935572	0.088312631	0.073598548	0.209872713	0.26190381	0.252103103	0.281164736	0.228925084	0.270897343	0.427907656	0.209754036	0.46350491	0.486648225	0.619893397	0.34713918	0.52454065	-0.260095873	-0.305719355	-0.085686269	0.084617698	-0.214030411	-0.000958576	0.189938907	0.169928579	0.291590716	0.476540905	-0.262673086	-0.270706323	-0.078138973	0.074753733	0.218602526	-0.09520275
0.588499538	0.891059912	0.6655981	0.873885166	0.907389068	0.965487788	1.13924724	0.551185579	0.935337586	1.088715713	0.789067259	0.796543711	0.510844721	0.65731792	0.964657957	0.785730724	0.858666299	0.523265594	0.514482993	0.636070695	0.63317305	1.097785381	0.58632983	0.412919193	0.839968368	0.786312992	0.367393968	0.507109095	0.882672191	0.631734094	0.463922832	0.766998775	0.805429865	0.565510298	0.78980122	0.705476256	0.475789517	0.523180766	0.597453283	0.341416824	0.256647254	0.58958814	0.608695713	0.524439428	0.262654551	0.330009885
0.469230926	0.465644672	0.370626127	0.357446057	0.199308049	0.427335527	0.288287496	-0.155393811	0.160417077	0.252389437	0.069162435	0.068113653	-0.261364632	-0.272380768	-0.185768361	-0.052078597	-0.047549255	-0.202436912	-0.385630448	-0.3462333	-0.309812448	-0.464458571	-0.31075381	-0.548586437	-0.322547581	-0.756832981	-0.604230715	-0.89836668	-0.653973028	-0.841599793	0.336406766	0.366257237	0.121281259	-0.213732974	0.276382064	-0.006326882	-0.315308538	-0.244282161	-0.581173993	-0.78531331	0.226478728	0.273043469	0.032712481	-0.260347569	-0.415771265	0.108173712
-0.546182253	-0.763145123	-0.53383715	-0.617295545	-0.807316443	-0.709413681	-0.994470133	-0.585729068	-0.717502922	-0.710623387	-0.622957568	-0.626695242	-0.397964288	-0.564355106	-0.736427776	-0.497806751	-0.60628974	-0.370030268	-0.391722148	-0.446870675	-0.350375601	-0.972042115	-0.322694951	-0.118348843	-0.66672853	-0.750264659	-0.160694966	-0.424783516	-0.602173104	-0.398803913	-0.461507722	-0.64781102	-0.723573421	-0.633198202	-0.541423453	-0.547582663	-0.369921058	-0.347394641	-0.512623147	-0.217362095	-0.247626918	-0.472098554	-0.535948122	-0.586078506	-0.341681987	-0.271096053
0.31786408	0.187373249	0.124207698	0.015330399	-0.084742565	0.00545436	-0.072183439	-0.345494038	-0.235412861	-0.157939623	-0.243601054	-0.243658766	-0.42364442	-0.53201989	-0.494494101	-0.375113827	-0.424559347	-0.414421499	-0.558380817	-0.566347602	-0.568657369	-0.710047884	-0.57898575	-0.690001964	-0.608197877	-0.934116766	-0.773009129	-0.989203044	-0.859467285	-0.932314674	0.262349006	0.088786691	-0.133563782	-0.426850993	-0.058110127	-0.310563282	-0.482145193	-0.460884428	-0.716876097	-0.77833942	0.171461907	0.030686214	-0.180180234	-0.451213827	-0.47320457	-0.015460376
-0.519190854	-0.432246202	-0.30838521	-0.233049552	-0.308009363	-0.259316765	-0.366111564	-0.080758895	-0.127358758	-0.144931703	-0.099319793	-0.09385211	0.102255253	0.065844904	0.011038581	0.078755603	0.035899852	0.116254496	0.143405445	0.166932819	0.26033906	-0.053622501	0.267381414	0.417654285	0.059139259	0.164367103	0.455243817	0.382689173	0.250987439	0.35756666	-0.419315178	-0.352014552	-0.235957181	-0.071905408	-0.173610407	-0.031992428	0.127069039	0.144972473	0.177280048	0.340024666	-0.291890334	-0.248131576	-0.145693898	-0.038444562	0.115946802	-0.104523947
0.083666464	-0.153809405	-0.063430164	-0.204332059	-0.373781126	-0.178183276	-0.453249426	-0.505690127	-0.410072596	-0.419600233	-0.409832122	-0.422789904	-0.594405662	-0.661343568	-0.783941186	-0.542900797	-0.525815056	-0.50634305	-0.604025781	-0.715437655	-0.690504897	-1.097700799	-0.642190299	-0.769916713	-0.697420793	-1.164076516	-0.820066924	-1.150750099	-1.117880075	-1.103800021	0.024382691	-0.111564942	-0.382501972	-0.526371878	-0.187951484	-0.412354958	-0.586740719	-0.527889207	-0.926916735	-0.951873149	0.088867799	-0.063694593	-0.320959443	-0.548073672	-0.585288032	-0.114138017
-0.21201484	-0.255754253	-0.230183812	-0.281467698	-0.314411218	-0.335412435	-0.335260777	-0.246332214	-0.362926346	-0.356624938	-0.311624135	-0.293041671	-0.177007059	-0.305886356	-0.33778838	-0.266335349	-0.377671529	-0.224688137	-0.334148244	-0.274312178	-0.234537586	-0.503186441	-0.250667648	-0.183047061	-0.520528816	-0.455157141	-0.159468188	-0.31568866	-0.44182237	-0.419894582	-0.125730589	-0.29620295	-0.276111767	-0.309960802	-0.295293575	-0.301295179	-0.217637771	-0.243685355	-0.277342352	-0.199087996	-0.137788948	-0.249455502	-0.255131403	-0.286001728	-0.125967678	-0.062287695
-0.283245108	-0.415161715	-0.292813349	-0.277090597	-0.36980638	-0.387270897	-0.423946621	-0.224649397	-0.317227816	-0.224201084	-0.249785586	-0.23209556	0.027668366	-0.12497045	-0.104331572	-0.062102295	-0.197029095	-0.027067527	-0.049774626	0.014505927	0.123771061	-0.176603746	0.087041704	0.349074824	-0.255342265	-0.0567347	0.286666713	0.224557663	0.119494289	0.233978462	-0.283038425	-0.3899928	-0.341786437	-0.326043634	-0.267265137	-0.218641933	0.004999514	-0.016321467	0.054540472	0.331382362	-0.177766256	-0.300906648	-0.26482705	-0.277430077	-0.011273188	-0.11042539
-0.009830952	0.06818431	0.013060509	0.04429733	0.109768493	0.043731025	0.169876509	0.067871952	0.062402485	0.077048603	0.059466101	0.069114658	0.065186154	0.05811453	0.117910264	0.061772261	0.062403368	0.040691339	0.036851572	0.06519844	0.047570892	0.143757256	0.03681829	0.021012707	0.082522181	0.116954117	0.041493519	0.083253646	0.099040292	0.068297106	0.031017065	0.032398583	0.110766347	0.07191711	0.031696372	0.052478816	0.048685264	0.035169988	0.090088513	0.048435113	-0.040740747	0.007156684	0.055552892	0.075404233	0.072848854	0.024293425
0.522442938	0.480803781	0.372671245	0.360595361	0.31495418	0.346852216	0.350719768	0.112700988	0.224151992	0.345829115	0.182856451	0.175090891	0.044008422	0.062632997	0.161202661	0.121210191	0.090475713	0.011726328	-0.047696288	0.016013672	-0.016150331	0.217112353	-0.042985319	-0.108422717	-0.006823693	-0.011844137	-0.197782716	-0.181721752	0.027905778	-0.098017451	0.406341276	0.387109152	0.241293702	0.05347111	0.283592969	0.114228464	0.008043052	0.006554629	0.013258042	-0.078701765	0.313978816	0.286529715	0.183183154	0.03979501	-0.110307745	0.138591406
-0.049833535	-0.17817426	-0.148497214	-0.247494905	-0.270652858	-0.299714288	-0.322156799	-0.248887798	-0.358300942	-0.351164307	-0.31565872	-0.310263919	-0.240328461	-0.342532891	-0.38965031	-0.323278073	-0.413959308	-0.279108733	-0.339418059	-0.328943754	-0.333757369	-0.477715975	-0.346674446	-0.300938311	-0.48176983	-0.490915767	-0.312213866	-0.412981199	-0.475012839	-0.455225664	-0.023550245	-0.19561633	-0.257528537	-0.303311098	-0.26051498	-0.315058442	-0.264390046	-0.290127565	-0.331403534	-0.273740003	-0.013983985	-0.173092137	-0.229520357	-0.28688803	-0.177334506	-0.091440197
-0.186933693	-0.123940271	-0.11981872	-0.049146177	-0.079858522	-0.082562833	-0.037101598	-0.09872181	-0.063341932	0.040166697	-0.067553542	-0.051691818	0.030148631	-0.033583089	0.03796356	0.046904856	-0.016903371	4.11797E-05	0.025455495	0.064679588	0.089114477	0.009877672	0.072025771	0.15784971	0.018161394	0.010544387	0.119921212	0.078015361	0.151066362	0.16172658	-0.120052676	-0.116956644	-0.041944262	-0.099101199	-0.021023691	-0.032870573	0.036715572	0.039942989	0.077523784	0.144786247	-0.12797093	-0.076164581	-0.041540919	-0.061252523	-0.003237508	-0.009350476
-0.306771466	-0.281604061	-0.187795517	-0.119868437	-0.129630731	-0.128392833	-0.129659618	0.039309512	-0.005133595	-0.031691772	0.009812226	0.022820319	0.184415932	0.167439678	0.152962857	0.155164616	0.119460741	0.183550317	0.204596203	0.239520946	0.313816913	0.113553373	0.303936717	0.420098697	0.128142691	0.276041815	0.469321296	0.449298547	0.303650117	0.370184631	-0.295071783	-0.224941589	-0.095945687	0.033214032	-0.081853209	0.054120947	0.190741425	0.192469754	0.248826662	0.363149566	-0.212618341	-0.152571185	-0.056452453	0.049219591	0.186957239	-0.041188294
0.049385825	0.006804755	-0.005332296	-0.062249812	0.019399466	-0.056660499	-0.001628802	0.081235692	-0.03632605	-0.11623148	-0.021012742	-0.027454277	-0.002446472	0.025944801	-0.031559892	-0.082287143	-0.064316509	-0.025889555	-0.0021308	-0.026694099	-0.081546799	0.055184879	-0.076842146	-0.093503654	-0.007891744	0.084444878	-0.054211545	0.038334252	-0.050535455	-0.030486519	0.035199708	0.00567526	0.011817622	0.089441671	-0.069860839	-0.026264173	-0.001816316	-0.037224009	0.026710141	0.001575953	0.032719383	-0.010803804	0.011658359	0.083226225	0.06631631	-0.023076867
-0.226639621	-0.294107418	-0.230280447	-0.20422072	-0.149499935	-0.292336179	-0.190189675	0.006774291	-0.143175411	-0.119350914	-0.066521444	-0.059028513	0.188878124	0.107842773	0.149172434	0.057161163	0.006125811	0.145544617	0.244364481	0.231727103	0.26181222	0.282282954	0.229369802	0.47938707	0.167104372	0.432728601	0.432517463	0.615823249	0.469784923	0.644528193	-0.196645881	-0.279871216	-0.134949275	-0.03593391	-0.194486272	-0.055555546	0.177798343	0.143539721	0.323563309	0.586334899	-0.145940059	-0.231576714	-0.09887806	-0.015922284	0.175839353	-0.095667024
0.209190647	0.148040693	0.071967067	0.003070086	0.062223086	-0.041121586	0.071625907	-0.01943399	-0.102653458	-0.052357296	-0.090999518	-0.09076205	-0.081233942	-0.123704838	-0.096577417	-0.133032766	-0.209996869	-0.148857647	-0.16342403	-0.131334679	-0.216173063	-0.031009664	-0.241459884	-0.250806336	-0.192523766	-0.158348455	-0.273612755	-0.243813	-0.181668169	-0.238841962	0.209233151	0.082855238	0.042900829	-0.054041297	-0.037102083	-0.120421576	-0.110979552	-0.150554577	-0.086134225	-0.133483135	0.123464351	0.029386716	-0.000262188	-0.047068724	-0.066610761	-0.000216724
0.062577127	0.099899106	0.059784884	0.073340568	0.090316605	0.064307799	0.093903728	0.083388983	0.071855846	0.091471733	0.064022142	0.057466245	0.064306373	0.087215919	0.090564563	0.070595083	0.055454864	0.044023174	0.062681911	0.088888306	0.04682978	0.162174507	0.046032629	0.041589784	0.092457561	0.128710049	0.041208757	0.079602326	0.139352542	0.104677644	0.059712443	0.084924705	0.08611825	0.091490112	0.063943058	0.058741729	0.066799732	0.057995328	0.124113764	0.087753377	0.039702803	0.057880261	0.075529977	0.09676253	0.061904439	0.025834751
-0.301323373	-0.362181392	-0.211646052	-0.194794216	-0.307800633	-0.191416911	-0.355501895	-0.169009106	-0.1501759	-0.163307515	-0.151019334	-0.139480113	-0.048911834	-0.078889571	-0.144805055	-0.038786312	-0.065470427	-0.029230608	-0.054968015	-0.040818835	0.072209714	-0.286933979	0.078667308	0.158839612	-0.166040911	-0.164748012	0.17450373	0.025756804	-0.046546876	-0.011386697	-0.31396877	-0.257779704	-0.26402555	-0.175951132	-0.133078674	-0.083570634	-0.015679832	0.001153984	-0.054685192	0.042211034	-0.158899144	-0.152341038	-0.169443372	-0.141597334	-0.003118773	-0.061309491
-0.039910098	-0.176601943	-0.140602669	-0.223209804	-0.224209137	-0.288052364	-0.297033773	-0.145939733	-0.30163264	-0.291224094	-0.252470523	-0.256751239	-0.134165672	-0.194059753	-0.269132355	-0.237629094	-0.324078807	-0.175301948	-0.158861299	-0.168674118	-0.215873881	-0.249891412	-0.219367548	-0.138033798	-0.291879586	-0.217251045	-0.156582123	-0.174073477	-0.242604466	-0.18561677	-0.015631781	-0.168137509	-0.202050848	-0.168385823	-0.212939144	-0.239274676	-0.131505426	-0.162467344	-0.130061217	-0.045232006	0.015421144	-0.132268985	-0.1487857	-0.150075053	-0.098014494	-0.074128182
-0.014439733	0.142109271	0.090044442	0.160636984	0.1386716	0.218614853	0.232788823	0.025108298	0.172823112	0.203337856	0.115852352	0.127568922	0.011689179	0.03799218	0.101952899	0.124241843	0.138637081	0.038849417	-0.007835849	0.028358323	0.049311345	-0.012306484	0.051227634	-0.063311934	0.06153517	-0.079875812	-0.031624321	-0.147794509	-0.059585444	-0.15553215	0.029065647	0.122107505	0.150609414	0.061331847	0.168264683	0.122091565	0.011193669	0.0472114	-0.045909839	-0.171657647	-0.039859032	0.112219774	0.098118814	0.054746133	-0.030941733	0.0827553
0.053421929	-0.057470204	-0.040308776	-0.12866819	0.092828409	-0.132398187	0.021050198	0.303379364	0.00747323	-0.147863486	0.055653787	0.041426726	0.132341293	0.257852967	0.114806991	-0.04901133	0.054946342	0.073814699	0.201240224	0.129710953	0.007731098	0.449173373	0.039588989	0.046146597	0.23022706	0.578424124	0.12574088	0.451349043	0.308828604	0.346611082	0.043508718	0.018866321	0.101114726	0.373827662	-0.085839109	0.086047552	0.186651115	0.091893121	0.383033012	0.330889222	0.090124841	0.018193825	0.131773671	0.389696749	0.321823087	-0.012942177
0.560036748	0.47556423	0.361189517	0.244774241	0.279804951	0.323500052	0.313452833	0.022667142	0.110442582	0.098028918	0.037366826	0.017265743	-0.308917327	-0.189944248	-0.24344999	-0.228009701	-0.119125202	-0.303695961	-0.341581408	-0.395249494	-0.533243827	-0.202237771	-0.48885657	-0.793306055	-0.189666112	-0.46554005	-0.799705083	-0.827491798	-0.57634812	-0.77734013	0.452307197	0.464380388	0.226232241	0.079846562	0.228676166	0.008178454	-0.278625583	-0.289471318	-0.398015572	-0.736994539	0.37049039	0.364951686	0.167993423	0.063587021	-0.249993611	0.0970356
0.352703453	0.116040782	0.106386212	-0.042749854	-0.112602174	-0.120864584	-0.216097749	-0.131799348	-0.243400336	-0.231668605	-0.172666989	-0.185598896	-0.180530489	-0.264535506	-0.308028666	-0.26220657	-0.35208168	-0.199443623	-0.359651556	-0.321991254	-0.313924052	-0.396838662	-0.332864506	-0.30813368	-0.577236864	-0.457826211	-0.36102402	-0.445624038	-0.559772928	-0.541831168	0.275808286	0.002344827	-0.176152544	-0.273077187	-0.147232567	-0.264162689	-0.261104492	-0.278545576	-0.367380877	-0.286865374	0.240812346	-0.043093274	-0.158282325	-0.307536912	-0.281951897	-0.009016753
-0.066355719	0.035054633	-0.023137929	0.02746122	0.01301532	-0.01752554	0.054135071	-0.039309379	-0.010708782	0.065157899	-0.000529532	0.009364727	0.067981878	-0.026839725	0.078452657	0.070638015	-0.007634816	0.037699962	0.010980496	0.066295516	0.090836081	0.046729934	0.053928172	0.126985271	0.01625725	0.00559434	0.095261528	0.079112357	0.111475881	0.125209793	-0.014908938	-0.053544381	0.008063464	-0.099897829	-0.025833386	-0.034150938	0.008947356	0.013075649	0.030066886	0.099545882	-0.096556995	-0.090253728	-0.047840174	-0.102197622	-0.008098727	-0.024546678
0.336709533	0.290281699	0.237106644	0.236892219	0.247213014	0.250480428	0.270262349	0.146868449	0.197617634	0.200773862	0.195705945	0.183671328	0.089304628	0.120456865	0.155183427	0.125136455	0.156626954	0.126832098	0.094303649	0.079558672	0.064001953	0.143906188	0.065348548	-0.005388519	0.120349199	0.089654838	-0.019992474	-0.008061371	-0.02126777	-0.027253922	0.24203383	0.216726783	0.179036746	0.105656594	0.175357584	0.12048102	0.039985939	0.065273465	-0.018808977	-0.055221543	0.156549167	0.150544887	0.115410967	0.044413288	-0.075562395	0.059637214
0.275534896	0.119141906	0.081274624	-0.089535829	-0.013744392	-0.078859337	-0.076396096	-0.048300435	-0.171617084	-0.287475097	-0.144901407	-0.162112085	-0.253360978	-0.241951803	-0.340071371	-0.338509253	-0.315674337	-0.252486458	-0.288116866	-0.356825069	-0.451269993	-0.315813306	-0.44074702	-0.548874045	-0.324963942	-0.38619097	-0.523433625	-0.490507044	-0.572710244	-0.581050111	0.22793602	0.076339702	-0.056218276	-0.062783331	-0.137328513	-0.196338003	-0.274803469	-0.303891963	-0.370420667	-0.454496857	0.189611925	0.017367758	-0.068487957	-0.101014482	-0.143855802	-0.040693663
-0.109048576	-0.088959234	-0.038952801	-0.018793583	-0.125001604	0.008458846	-0.140600288	-0.151916043	-0.037387749	0.008660611	-0.079006745	-0.07877327	-0.133713104	-0.117544829	-0.140419649	-0.047074264	-0.036144442	-0.109557508	-0.107262881	-0.112390338	-0.076011755	-0.21067526	-0.05694976	-0.083733974	-0.080648629	-0.23590373	-0.113954729	-0.232074005	-0.099286799	-0.138949948	-0.095405746	-0.013376678	-0.091615577	-0.112151703	0.037271021	-0.026500023	-0.080056455	-0.051676056	-0.127792893	-0.157000286	-0.016037911	0.035240639	-0.035118508	-0.078199922	-0.113292067	-0.009494542
0.216517708	0.306562105	0.238323838	0.330372582	0.333320863	0.313676415	0.347631413	0.316058891	0.370378829	0.391401016	0.38619642	0.372981346	0.371524466	0.401011223	0.495768953	0.409635105	0.431453971	0.41036966	0.401608011	0.428447577	0.456484194	0.56207494	0.441616065	0.476842668	0.456816568	0.590661833	0.454332358	0.567118388	0.510555333	0.569566799	0.172807289	0.193066367	0.266680003	0.2521737	0.241782439	0.292638514	0.29885731	0.334941116	0.353011388	0.424086774	0.074308101	0.114693768	0.196898088	0.184583989	0.10948668	0.082393865
-0.299261003	-0.447351996	-0.353903467	-0.445158006	-0.457363795	-0.52362189	-0.524002117	-0.351654796	-0.517773021	-0.50716145	-0.44979672	-0.434853582	-0.240742536	-0.388385449	-0.436960283	-0.372708294	-0.505047077	-0.286698657	-0.283542716	-0.292508165	-0.282704601	-0.519117965	-0.308286625	-0.151402371	-0.485082477	-0.447022771	-0.168555483	-0.248060085	-0.387281815	-0.284189906	-0.219067829	-0.415061435	-0.405169927	-0.389001359	-0.41274598	-0.40771379	-0.241577569	-0.27287886	-0.275434036	-0.097503552	-0.150599947	-0.327174322	-0.332735381	-0.350451212	-0.123483723	-0.159296557
-0.042633734	0.032790344	0.027081931	0.02547434	0.083633368	0.067206516	0.054731589	0.195166393	0.131325893	0.017456643	0.120098998	0.106104717	0.090693761	0.189589095	0.09522067	0.070097959	0.146617384	0.098319483	0.129885051	0.108634304	0.071710124	0.194838968	0.103550977	0.035182577	0.203207446	0.26877505	0.116876258	0.19702678	0.149375357	0.134165083	-0.034094223	0.064753196	0.093313601	0.247218044	0.037964867	0.13312002	0.114885087	0.100436628	0.171545554	0.077105749	-0.009482282	0.047514552	0.101650374	0.240162403	0.166739659	0.003981953
-0.121947345	-0.041847331	-0.058611903	-0.075748533	0.078834742	-0.010717317	0.117578275	0.088376589	0.034576861	-0.01296934	-0.028660639	-0.027821869	-0.071549985	0.056192901	-0.009141424	-0.078231041	0.000605883	-0.12335132	0.047011766	-0.005312234	-0.151272816	0.224558544	-0.121283885	-0.226047046	0.226323634	0.172094445	-0.164448632	-0.0118842	0.168355448	0.052758583	-0.056834075	0.104114054	0.14314269	0.264797577	0.044567315	0.081063297	0.053224979	-0.000486549	0.193729565	-0.027427528	-0.006407985	0.125592086	0.159593979	0.334629859	0.226560383	0.002778018
0.798756783	0.884665583	0.664461103	0.658097291	0.726024884	0.766632983	0.859710011	0.327488033	0.591499506	0.653675763	0.446487581	0.426787803	0.025874976	0.202934439	0.329423186	0.219725123	0.340505831	0.026341275	0.054916423	0.043043843	-0.101702454	0.526281647	-0.104307982	-0.417327827	0.391976595	0.116503642	-0.469469225	-0.332441582	0.099734342	-0.175958766	0.622990137	0.815995249	0.618194705	0.387626455	0.594518517	0.37328798	0.037875077	0.045906996	0.039191136	-0.35192206	0.463985524	0.616923246	0.469677389	0.349776818	-0.025366484	0.210882328
0.181940793	0.132768715	0.103867467	0.026754367	0.05758931	0.100699521	0.099113553	-0.09256481	-0.024448561	-0.06170205	-0.085163938	-0.089030514	-0.279694084	-0.220542425	-0.265104022	-0.224615142	-0.165593693	-0.265716769	-0.265692125	-0.318754267	-0.399106516	-0.300305611	-0.373482503	-0.568911024	-0.17407145	-0.447940631	-0.541779648	-0.612002016	-0.481684053	-0.602298258	0.128279141	0.177104017	0.04774107	-0.025983599	0.054830254	-0.066295687	-0.239266734	-0.238882783	-0.351203864	-0.568128033	0.11959678	0.152411249	0.024578434	-0.024539275	-0.149772433	0.003954528
0.502018479	0.360308118	0.314665011	0.208111213	0.126302892	0.2329142	0.107151632	-0.035305796	0.049784656	0.046706893	0.019045539	0.002503194	-0.195003067	-0.172687737	-0.199794959	-0.133038265	-0.132553366	-0.170025802	-0.307474378	-0.294207769	-0.308254774	-0.307532627	-0.306032156	-0.465284442	-0.339469304	-0.488796408	-0.490440385	-0.621799793	-0.555895519	-0.666028533	0.344765906	0.288754398	0.044240875	-0.103929445	0.125530869	-0.058165547	-0.239072157	-0.221645941	-0.405473993	-0.536615908	0.304173855	0.20355496	0.016257239	-0.150926741	-0.278529692	0.058129252
0.023971689	0.027150452	0.073068662	0.106179567	0.081653356	0.145581085	0.06375011	0.162755379	0.205520985	0.133416281	0.189315415	0.181533617	0.185188168	0.248740915	0.223362499	0.214471415	0.248736776	0.237842755	0.257654981	0.242474193	0.287394681	0.227997796	0.287245846	0.297098783	0.259723608	0.306138445	0.323943193	0.356313089	0.255952528	0.299066011	-0.05976024	0.049968603	0.058178119	0.163894923	0.101828022	0.17796707	0.187437721	0.215367286	0.187403698	0.226722147	0.000400366	0.054060828	0.079860208	0.128266243	0.131402576	0.027515673
0.758771489	0.618316727	0.452652171	0.31519025	0.407528611	0.333947597	0.417589665	0.144591439	0.150108037	0.137991636	0.144228509	0.115751851	-0.157006435	-0.085200884	-0.072783089	-0.153082711	-0.059584875	-0.154188571	-0.201667525	-0.264926496	-0.409200623	0.046591082	-0.393783301	-0.613227946	-0.094154865	-0.201103533	-0.661461108	-0.54223253	-0.416795716	-0.51919872	0.627512642	0.493588176	0.293734724	0.117699411	0.210089651	0.022473223	-0.203518708	-0.223244415	-0.286813698	-0.49613384	0.458207638	0.329847585	0.186967624	0.048999661	-0.225427911	0.10008296
-0.251283059	-0.228399901	-0.133646218	-0.059574834	-0.098560475	-0.0766103	-0.137114254	0.122344122	0.057579371	0.001335551	0.104564754	0.110030562	0.257322085	0.257895744	0.216871333	0.218086277	0.225309261	0.282538755	0.237101054	0.280179059	0.398160598	0.14973781	0.406729602	0.517455296	0.124724713	0.384470312	0.575457718	0.555271212	0.320953804	0.420777755	-0.23812806	-0.210755994	-0.081161472	0.082489062	-0.054645932	0.114007104	0.23639469	0.247187605	0.280519266	0.42423945	-0.170380698	-0.146695481	-0.035920444	0.073290863	0.168763337	0.001598179
0.091350336	0.266870983	0.226579312	0.422233593	0.39863467	0.41670803	0.476340661	0.434619888	0.556306944	0.587362813	0.562787377	0.569363962	0.614533681	0.638656299	0.805186898	0.69306471	0.712897209	0.656897879	0.585005397	0.697440778	0.839785969	0.792086571	0.804864953	0.890232371	0.613824253	0.890333135	0.904907659	0.98631319	0.863472596	0.903179529	0.021506274	0.148324115	0.330014028	0.336337353	0.324990269	0.473485587	0.516845466	0.563115188	0.617113066	0.728857068	-0.061547706	0.087400943	0.240554914	0.270905425	0.296735042	0.142340819
-0.620819801	-0.580080625	-0.442950164	-0.393568421	-0.35770694	-0.431629681	-0.404360746	-0.07057565	-0.238762591	-0.312306122	-0.174767513	-0.160337655	0.126611189	0.060195937	0.001936787	0.008203886	-0.047997461	0.122829576	0.202370805	0.190580954	0.253180409	-0.020518414	0.246797103	0.449686809	0.081076347	0.265628767	0.521700241	0.536635626	0.263515102	0.442907563	-0.493230645	-0.495941832	-0.276415811	-0.055426662	-0.322780543	-0.101479277	0.143700201	0.13470047	0.223012485	0.44412293	-0.382578564	-0.372517821	-0.200914189	-0.027173173	0.211677606	-0.158155058
-0.040836954	0.004502194	-0.07169628	-0.113698625	-0.174653435	-0.194559786	-0.195147104	-0.29161294	-0.286495349	-0.188722872	-0.242469579	-0.240397408	-0.213177408	-0.380172085	-0.290860727	-0.237486395	-0.354274861	-0.238349196	-0.304113257	-0.279899284	-0.280295645	-0.378044218	-0.318749756	-0.243300786	-0.359572679	-0.480815403	-0.33090427	-0.405160979	-0.360377178	-0.313515385	0.072240351	-0.126438295	-0.17859358	-0.376174912	-0.191847672	-0.301181838	-0.285202338	-0.276774082	-0.356686192	-0.242988626	-0.027173891	-0.171401986	-0.209203842	-0.381801738	-0.266314188	-0.087565001
0.074876077	0.119136997	0.080281829	0.089850837	0.110621662	0.13134098	0.167098377	0.026836978	0.085352129	0.093338762	0.044292181	0.047371783	-0.04836925	-0.003002925	0.002718364	0.000854069	0.032461958	-0.044389217	-0.0378227	-0.045936705	-0.08393041	-0.008105354	-0.070556946	-0.176010392	0.028425114	-0.075655423	-0.156822258	-0.188003887	-0.099727726	-0.177038705	0.079262563	0.130611481	0.118703428	0.078316688	0.11191102	0.059514728	-0.025765619	-0.021136619	-0.052496341	-0.180617227	0.041773798	0.122075645	0.09023327	0.080319692	-0.028208034	0.060461892
-0.008089581	0.249285443	0.131595407	0.19956483	0.34635018	0.290786779	0.466869013	0.238608757	0.328483072	0.288829151	0.244034083	0.243846069	0.090226409	0.222775092	0.274477296	0.166441258	0.292406128	0.081397772	0.194545913	0.164800709	0.059668879	0.458119149	0.078825405	-0.09004754	0.487995146	0.357682472	-0.025411015	0.139040889	0.337290918	0.20677223	0.051785139	0.281285975	0.364205823	0.382335802	0.238446954	0.277577968	0.148127939	0.135491371	0.254020663	-0.002357149	-0.018158139	0.215319529	0.280286869	0.395254676	0.24243009	0.071592093
-0.496183057	-0.344824533	-0.258108312	-0.110580499	-0.130221782	-0.1454988	-0.141116547	0.08531203	0.054410121	0.050438363	0.098023146	0.108479738	0.342334486	0.29901255	0.336340796	0.318937592	0.28136849	0.372234265	0.436075707	0.458093963	0.565047152	0.317143407	0.551080971	0.755388034	0.386787933	0.573431374	0.785578323	0.816492305	0.619387828	0.790591135	-0.386804375	-0.32048365	-0.079713057	0.076794168	-0.079804937	0.127527787	0.330287214	0.362806119	0.431198583	0.667866042	-0.333478942	-0.239048587	-0.045717536	0.075975573	0.238988658	-0.06587862
-0.472791652	-0.301061753	-0.265255175	-0.118395792	-0.129307533	-0.198193752	-0.137901025	0.079730929	0.003034675	0.03744716	0.06869649	0.081944458	0.386120093	0.281785625	0.377177524	0.322444781	0.208700971	0.372988253	0.405346679	0.486612631	0.588534341	0.383672823	0.541203599	0.819983694	0.310797501	0.609459531	0.824053048	0.891280862	0.673166947	0.864087796	-0.34388187	-0.351352487	-0.09138839	0.013313355	-0.137478201	0.066786986	0.333847664	0.347649939	0.479918057	0.786523969	-0.33852822	-0.29862238	-0.07523546	0.019540198	0.249326095	-0.073870842
-0.365849609	-0.406000046	-0.309467369	-0.29761932	-0.434286985	-0.333894077	-0.429487414	-0.507916717	-0.396373602	-0.25294451	-0.405633377	-0.38073738	-0.316958031	-0.472515369	-0.409685034	-0.274551092	-0.37090349	-0.329465716	-0.31404662	-0.318771586	-0.239114572	-0.585963629	-0.261187302	-0.138330993	-0.374845704	-0.629367254	-0.240701658	-0.432377108	-0.288967881	-0.257063734	-0.288134913	-0.325978436	-0.369855508	-0.511479581	-0.224159669	-0.325894789	-0.278166921	-0.255463225	-0.361719893	-0.223224819	-0.194088552	-0.220448028	-0.302397139	-0.438644516	-0.243280005	-0.127916506
-0.556882608	-0.558252096	-0.359018926	-0.1598796	-0.238377117	-0.239592206	-0.258707744	0.017773518	0.022016474	0.116827553	0.08099294	0.100892786	0.441962078	0.369272656	0.450138254	0.418027595	0.377278424	0.464368179	0.602569865	0.613001979	0.792766167	0.473498062	0.769354849	1.140875593	0.510953455	0.788421736	1.078016221	1.163574614	1.008061322	1.251191645	-0.537101111	-0.440113664	-0.183651483	-0.00599799	-0.073044347	0.154703685	0.468973307	0.499964765	0.641675106	1.050680932	-0.360648839	-0.28070259	-0.085496169	0.031099238	0.293230093	-0.075377158
-0.191637104	-0.165471742	-0.1144161	-0.060919062	-0.217515642	-0.084578329	-0.228829734	-0.212600139	-0.112050288	-0.056858472	-0.097900297	-0.089934985	-0.029089113	-0.143665961	-0.099788846	0.01798474	-0.066766454	0.01360275	-0.070202837	-0.032999907	0.091155197	-0.333463822	0.071117468	0.164768925	-0.17617635	-0.278411255	0.125617797	-0.075678031	-0.145475329	-0.061433762	-0.177288719	-0.207459609	-0.213766758	-0.295294683	-0.090369625	-0.116592861	-0.079726748	-0.023246392	-0.1997577	-0.032627429	-0.158526542	-0.168762222	-0.192814748	-0.310647936	-0.177729479	-0.060900274
-0.140651569	-0.06278275	-0.01760611	0.066889746	0.003498656	0.09935412	0.021240671	0.004858534	0.13830016	0.168246079	0.100688936	0.10332212	0.095722203	0.121867082	0.159516146	0.179588783	0.210561563	0.135696998	0.196499746	0.180681637	0.23450324	0.150259892	0.237072992	0.270931635	0.266750909	0.179605451	0.24375029	0.23898684	0.308845417	0.330575689	-0.147670851	-0.002117698	0.018754816	0.043367436	0.110168667	0.135313921	0.132530285	0.171206811	0.147923797	0.18927908	-0.080070735	0.034885537	0.04733719	0.052748942	0.066321874	0.010970506
0.538722059	0.522741789	0.393994939	0.289611436	0.193530756	0.362115056	0.202758914	-0.105606909	0.079895472	0.088009304	0.01154344	-0.014453559	-0.393588194	-0.328077723	-0.367140021	-0.244024064	-0.170655934	-0.344853486	-0.512825321	-0.515008244	-0.581677793	-0.511211706	-0.537898132	-0.862819045	-0.411534336	-0.796578424	-0.879666684	-1.085410251	-0.837812967	-1.048596537	0.449444398	0.44021594	0.124258477	-0.111454376	0.215211083	-0.062586706	-0.413399505	-0.376580902	-0.645023801	-0.959135185	0.349430569	0.318168447	0.066519656	-0.152099635	-0.425081376	0.088214217
0.8492433	0.800406894	0.613666527	0.533739096	0.529731047	0.614804408	0.625052235	0.113983009	0.343538473	0.41146966	0.231467206	0.210579329	-0.200343564	-0.089936739	-0.022846046	-0.032645502	0.04594958	-0.191170279	-0.26553568	-0.272643714	-0.399049847	0.003655674	-0.389364449	-0.723168065	-0.062795063	-0.40901339	-0.780097955	-0.817439397	-0.449662175	-0.718907418	0.652008367	0.708095251	0.414425886	0.118505083	0.448767636	0.140387184	-0.218817501	-0.204173974	-0.35445916	-0.725931531	0.49593676	0.52854597	0.286661071	0.070930579	-0.278761431	0.173509771
-0.181982671	-0.102769256	-0.124767159	-0.068058148	0.066969928	-0.12989094	0.07610678	0.201432771	0.04155587	0.060872718	0.081976455	0.091176108	0.297659881	0.288345289	0.340618222	0.194674895	0.14778196	0.219211175	0.32849717	0.370972209	0.330280253	0.574469249	0.298845218	0.462070671	0.339379381	0.660874592	0.474500891	0.710071379	0.656589267	0.71200094	-0.097301248	-0.104509151	0.096623122	0.212678902	-0.053884384	0.104343225	0.302343111	0.24672034	0.543213145	0.642472758	-0.115193686	-0.099225329	0.085697989	0.247120204	0.342648756	-0.014722452
0.105365276	0.262339852	0.22332272	0.355613675	0.362927735	0.432501905	0.454911724	0.280581749	0.477465407	0.502522442	0.394439604	0.395071403	0.278543741	0.399373146	0.485674736	0.425847197	0.510202162	0.320677847	0.385312328	0.396493772	0.40851394	0.559659036	0.411972912	0.335657331	0.571407889	0.507112078	0.341026597	0.412764879	0.569383295	0.486745514	0.049426989	0.292200317	0.346250057	0.349405166	0.378457014	0.40385191	0.313056112	0.352194656	0.383604469	0.271990517	0.03551738	0.264075106	0.300571493	0.338539117	0.213385678	0.141824208
-0.084806512	-0.045998731	-0.085712213	-0.108609237	0.000534313	-0.124207758	0.02239604	0.042935741	-0.081303971	-0.093402923	-0.07850683	-0.069698386	0.006650888	0.003546003	0.003508111	-0.069406238	-0.10740379	-0.071260139	-0.033910809	-0.000118884	-0.06879785	0.123570428	-0.084165499	-0.064711521	-0.024008986	0.106595505	-0.02691949	0.068394509	0.072982688	0.03589698	-0.022312192	-0.041317842	0.029102778	0.068010303	-0.092704507	-0.047627559	0.020991903	-0.036081447	0.130945708	0.084304417	-0.046381722	-0.046593682	0.015938542	0.108272855	0.139273764	-0.023771487
-0.41081853	-0.457049603	-0.25553188	-0.107520644	-0.165700961	-0.177005893	-0.229227904	0.26331427	0.114288205	0.051055562	0.217983784	0.23461937	0.609834201	0.578114358	0.555684447	0.507913398	0.446236747	0.645054899	0.600624478	0.696098014	0.92185752	0.466818921	0.898605001	1.215143292	0.310126692	0.91083361	1.287965811	1.305600892	0.808518055	1.045835635	-0.43804713	-0.429674973	-0.14688112	0.158225301	-0.102229335	0.226114542	0.560325035	0.577667537	0.689984297	1.076350044	-0.299974988	-0.292270563	-0.055838768	0.135724494	0.38850679	0.016973261
-0.02870951	-0.314256206	-0.219523721	-0.362591367	-0.293385454	-0.451146277	-0.425499756	-0.098163588	-0.39555551	-0.438278635	-0.304038244	-0.307027791	-0.124066207	-0.159589785	-0.305362731	-0.335039077	-0.358396207	-0.204338334	-0.143528463	-0.195015302	-0.248987686	-0.142629426	-0.238038756	-0.096407794	-0.301353151	-0.035218455	-0.118368437	0.022900799	-0.100236689	-0.009588452	-0.039428829	-0.242783714	-0.267230867	-0.112370135	-0.322136616	-0.264357609	-0.089798567	-0.179662763	0.006279004	0.129337735	0.064664226	-0.17993128	-0.170324211	-0.068466779	0.035764186	-0.083919626
0.387875877	0.269801937	0.198700874	0.049387773	0.175683097	0.084908769	0.174776653	0.097238919	0.003065231	-0.047664651	-0.042169437	-0.050947391	-0.190995994	-0.07939612	-0.161850551	-0.232291519	-0.186416472	-0.270146006	-0.243898256	-0.258047982	-0.415996182	0.047196064	-0.40521236	-0.575261266	-0.172277295	-0.150356284	-0.548191335	-0.419793748	-0.252010622	-0.444261208	0.308791645	0.311568598	0.158611188	0.167376744	0.06581988	-0.022029883	-0.131073554	-0.213222196	-0.067542947	-0.33945384	0.304929318	0.245204919	0.14963988	0.200564362	0.051224968	0.070995202
-0.623397802	-0.53486391	-0.411417299	-0.316381755	-0.286371069	-0.360606081	-0.336115108	-0.019977731	-0.132928768	-0.163636671	-0.071211614	-0.057894846	0.227895385	0.172375168	0.172580331	0.134951489	0.106968103	0.233968552	0.377984297	0.342846945	0.416610197	0.243758074	0.403199588	0.662938952	0.324808841	0.526368418	0.673620543	0.798241518	0.595135027	0.815286984	-0.473192303	-0.449466641	-0.204733586	0.01275358	-0.237514093	0.000719489	0.261785499	0.262392303	0.404922041	0.689311934	-0.361848185	-0.327863476	-0.123528384	0.044341359	0.272686828	-0.12557165
0.280076785	0.312401758	0.268854097	0.293057634	0.342730776	0.368343643	0.400210995	0.275080044	0.354393492	0.316643534	0.296772698	0.289708143	0.133381193	0.273593097	0.270859453	0.210450386	0.318648842	0.152604366	0.151526237	0.155078824	0.1216469	0.341154519	0.14585974	-0.012413372	0.273345693	0.276186566	0.034157651	0.090987535	0.172915554	0.051495251	0.182817097	0.33138676	0.303854547	0.323873041	0.294947403	0.288042158	0.155128758	0.156994681	0.178223468	-0.01903571	0.158719471	0.280464677	0.258790357	0.30455718	0.11927841	0.128465795
0.73111728	0.672296553	0.519063187	0.435614974	0.383885703	0.468685206	0.413926894	0.082327445	0.235702356	0.299577911	0.173432905	0.151707387	-0.157237407	-0.093285185	-0.054432598	-0.039712322	-0.004446559	-0.15575203	-0.287102335	-0.2539294	-0.326876512	-0.063935918	-0.321643206	-0.562821146	-0.194838828	-0.382077557	-0.62046131	-0.684487356	-0.428916692	-0.637333617	0.576284283	0.552712317	0.27892362	0.032452713	0.327946957	0.070831921	-0.203076274	-0.193091355	-0.319759225	-0.576556019	0.44428796	0.395389106	0.190147214	-0.012354157	-0.278415613	0.14696685
0.466789917	0.712551355	0.536778979	0.664478704	0.707538897	0.775680471	0.846265065	0.502558465	0.749743923	0.725517603	0.660772671	0.649425618	0.369724725	0.531924279	0.667385212	0.559299898	0.691085971	0.445918995	0.386440626	0.430708728	0.425264288	0.697043471	0.428618528	0.197966764	0.627772532	0.560935293	0.244494854	0.317261721	0.423664005	0.282766285	0.372187416	0.585954093	0.612549806	0.515959268	0.569551559	0.556868822	0.316200163	0.375689447	0.311362854	0.074959807	0.190791046	0.432566071	0.454509343	0.425941507	0.155919796	0.239476488
0.813119434	0.858334748	0.626895753	0.570279682	0.593630561	0.670591524	0.709849858	0.17155117	0.420522539	0.44611805	0.310812361	0.293110703	-0.12654356	-0.025360809	0.082633595	0.044882795	0.118586603	-0.09362833	-0.177224206	-0.183061262	-0.30031727	0.089566139	-0.307895905	-0.640351829	0.039347455	-0.309362736	-0.679527864	-0.685080732	-0.39137218	-0.623368732	0.658524668	0.707648654	0.472149013	0.172875932	0.453852459	0.189322203	-0.172155176	-0.141460633	-0.318631087	-0.661933956	0.446721866	0.507116362	0.313583245	0.096286688	-0.219087329	0.199891994
0.242247414	0.343729803	0.269583969	0.316115308	0.316975564	0.379917734	0.367437287	0.180002282	0.335691598	0.358475535	0.267882728	0.258335533	0.072390379	0.179022659	0.218768194	0.195196203	0.288126546	0.100356345	0.116151781	0.109083128	0.078461715	0.287103907	0.097547227	-0.046068328	0.293761261	0.165276322	-0.055737515	-0.016972132	0.184796723	0.068008061	0.197887461	0.341482151	0.288516029	0.231845689	0.312452275	0.253572219	0.095019142	0.117909095	0.106912134	-0.06855247	0.150616637	0.277496054	0.238765219	0.21859454	0.03214257	0.11327134
-0.022805058	0.056523015	0.009931853	0.00338619	0.035293075	0.01802757	0.060439261	-0.056442138	-0.013356044	0.029744427	-0.052014199	-0.05304345	-0.1123061	-0.093113572	-0.060486764	-0.079177915	-0.064024661	-0.139868777	-0.070650531	-0.089179721	-0.156187983	0.038187374	-0.155393385	-0.199554337	0.051464669	-0.070611077	-0.226366477	-0.171851513	0.0105707	-0.051755218	0.033610384	0.08742198	0.05652767	0.006495511	0.03572732	-0.019247786	-0.067651525	-0.079986915	-0.02536771	-0.116117161	0.024837433	0.068977601	0.048518891	0.042765783	-0.013103103	-0.02098406
0.056415736	0.268417831	0.127426148	0.167055839	0.241324907	0.190411796	0.311951098	0.121841053	0.17522829	0.214123109	0.131459838	0.133627642	0.040987135	0.080104841	0.158415688	0.093042663	0.10691171	0.004241063	0.029045111	0.065431535	-0.013990599	0.276190398	-0.022045939	-0.110175051	0.187930543	0.1402406	-0.103897104	-0.018037052	0.17001291	0.056970411	0.155008048	0.214084417	0.252930207	0.178037456	0.153982947	0.126404753	0.04988103	0.035303237	0.135620751	-0.020096699	0.038979187	0.142286667	0.180597657	0.194173731	0.094441993	0.078836292
-0.073309317	-0.150311074	-0.095305536	-0.171072608	-0.164798877	-0.129261759	-0.191941103	-0.149097218	-0.161743223	-0.234033635	-0.175745692	-0.173053149	-0.226286078	-0.207790144	-0.291671863	-0.245987587	-0.203252489	-0.21043762	-0.179435212	-0.258076943	-0.271637288	-0.321587576	-0.253355756	-0.307993509	-0.188620924	-0.318362548	-0.292773489	-0.320372463	-0.326547848	-0.330983586	-0.069571695	-0.070828023	-0.136081022	-0.088091217	-0.115273757	-0.12981501	-0.173224552	-0.18183713	-0.241998704	-0.286994729	0.002442052	-0.025747065	-0.087067022	-0.07501142	-0.058579455	-0.026113432
-0.145682464	-0.318682819	-0.191115904	-0.268223301	-0.25692657	-0.259154537	-0.338761604	-0.097944922	-0.224739052	-0.335031296	-0.178449109	-0.176292839	-0.13025803	-0.115795799	-0.26108058	-0.21818092	-0.165177084	-0.099990038	-0.095631138	-0.178676485	-0.146883298	-0.317670696	-0.111458755	-0.099470924	-0.217865457	-0.155303367	-0.05535099	-0.084533063	-0.273211494	-0.193283564	-0.139649852	-0.224868272	-0.221765409	-0.069095883	-0.204226938	-0.134113954	-0.091723785	-0.104332312	-0.148867368	-0.095219247	-0.03732377	-0.129987804	-0.139520651	-0.067602488	-0.027641933	-0.040214937
-0.204681746	-0.371472495	-0.333453631	-0.469817333	-0.470678817	-0.627296894	-0.617213647	-0.337395639	-0.621577779	-0.572341883	-0.498128116	-0.498774693	-0.245511555	-0.425922818	-0.484433325	-0.450645306	-0.615461152	-0.339005338	-0.346031109	-0.333586955	-0.371430219	-0.434717187	-0.399015792	-0.173535137	-0.569243055	-0.379310732	-0.24141972	-0.219132296	-0.333062553	-0.199728643	-0.073665908	-0.408486773	-0.429854096	-0.423080963	-0.488313777	-0.496200441	-0.2737105	-0.337940593	-0.225187536	0.010600821	-0.047725088	-0.367227548	-0.35061805	-0.376235468	-0.160614614	-0.186126101
0.518128516	0.570567147	0.455336766	0.510256155	0.619909859	0.59194903	0.723901329	0.503338757	0.601021344	0.570568525	0.532958245	0.525076011	0.332368573	0.515718335	0.575611815	0.412480312	0.554448579	0.340587771	0.362608186	0.371576863	0.315310006	0.763107187	0.325297001	0.155091584	0.556367329	0.654632252	0.185160244	0.386410312	0.489294754	0.356261279	0.361239479	0.533507686	0.540838019	0.542006997	0.472222749	0.481416774	0.332157748	0.321472711	0.421383232	0.201125585	0.265502124	0.423692617	0.437314569	0.496047525	0.239294797	0.224310782
-0.377934639	-0.344918056	-0.280466125	-0.207976007	-0.172385969	-0.27333518	-0.150466536	-0.01617645	-0.1168767	-0.090924784	-0.070145489	-0.042743801	0.217365625	0.107313375	0.174570681	0.120348394	0.023662205	0.163920901	0.21315545	0.259578524	0.331394629	0.184283069	0.284113242	0.512212873	0.117844907	0.332341314	0.518736647	0.580397645	0.426396739	0.543326749	-0.312355869	-0.339042846	-0.133173916	-0.06025493	-0.193289475	-0.037371673	0.190893037	0.16502116	0.309989238	0.528271721	-0.282446607	-0.274921228	-0.124658558	-0.031827475	0.227074623	-0.071069049
0.073341285	0.020528403	-0.016426495	-0.005019707	0.070782991	-0.096778176	0.080255576	0.104936799	-0.015127163	0.046427152	0.047647266	0.060841468	0.229158784	0.140582464	0.256013787	0.124499698	0.032552186	0.158292167	0.163520767	0.225485144	0.236512859	0.374711934	0.175650828	0.359116283	0.081221015	0.386941985	0.30940559	0.480951689	0.381510873	0.459115967	0.070581862	-0.072227031	0.040173756	0.008739719	-0.06833277	-0.001161121	0.164267637	0.120313495	0.298783319	0.47542119	0.001972527	-0.101591538	0.000304425	0.00812465	0.145222055	0.002440663
0.056421938	-0.186384972	-0.109380244	-0.216994159	-0.317666538	-0.303394192	-0.441064584	-0.284930655	-0.378064837	-0.338014519	-0.304538992	-0.319898239	-0.239707047	-0.345037306	-0.411487376	-0.321446702	-0.383842527	-0.238578316	-0.278179138	-0.319459161	-0.299104959	-0.481796164	-0.295090482	-0.189649241	-0.443245304	-0.450245997	-0.276512372	-0.356568997	-0.432121439	-0.315658624	0.010532874	-0.194957939	-0.336760034	-0.377900569	-0.243717255	-0.333052831	-0.267663964	-0.268503128	-0.36590637	-0.18982595	0.073941136	-0.167607089	-0.264787869	-0.38176121	-0.314479355	-0.134890543
0.222244853	0.114345665	0.097652124	0.062976458	0.075473467	0.070754767	0.136990492	-0.062784687	-0.020335919	0.048655535	-0.054355246	-0.045350274	-0.137481532	-0.129510067	-0.109510682	-0.107408758	-0.102775816	-0.175393101	-0.195742766	-0.183060863	-0.219867437	-0.123576357	-0.217065728	-0.30246425	-0.176874224	-0.265108808	-0.323903608	-0.376019854	-0.219766411	-0.345734763	0.143240442	0.140900339	0.061798102	-0.052764299	0.081379013	-0.037244877	-0.119067771	-0.142066425	-0.147201584	-0.278758984	0.125321627	0.129457846	0.032257078	-0.028172049	-0.097297642	0.049287916
0.080363303	-0.01207808	-0.015397347	-0.073654412	-0.100924129	-0.113246284	-0.125165213	-0.136122152	-0.165036166	-0.143078579	-0.130251066	-0.126027095	-0.118575884	-0.198100158	-0.177750138	-0.167361384	-0.197981218	-0.135788274	-0.192275953	-0.196329103	-0.170656165	-0.228742059	-0.187929767	-0.145984005	-0.269146305	-0.260304785	-0.195370812	-0.21242008	-0.245848498	-0.212694859	0.070597554	-0.064995431	-0.12093506	-0.200967957	-0.116191635	-0.164778927	-0.157707791	-0.170634696	-0.20928059	-0.134819548	0.048361142	-0.076722663	-0.123132119	-0.207806705	-0.136889205	-0.017884144
0.349160976	0.227647887	0.147837167	0.008217711	0.011731761	0.037482475	0.047219508	-0.253454632	-0.190207148	-0.127804987	-0.248312219	-0.250378785	-0.478497423	-0.473050677	-0.491644077	-0.435607885	-0.423454179	-0.524517076	-0.555215021	-0.5860925	-0.707112689	-0.501740867	-0.692035656	-0.890278595	-0.482978676	-0.796071698	-0.94241088	-1.031082675	-0.735259383	-0.924747505	0.300699959	0.239454573	-0.001503184	-0.211523309	0.020036046	-0.235520509	-0.438435705	-0.46989738	-0.553896962	-0.802489928	0.256918076	0.188875909	-0.026486469	-0.177560648	-0.321006188	0.019241995
-0.266295321	-0.194092403	-0.120340002	0.035322185	4.9655E-05	-0.017342897	0.00434584	0.20072859	0.174824166	0.220376829	0.210745661	0.225055576	0.464375276	0.434732752	0.507443287	0.434775029	0.392585512	0.447979818	0.473611	0.556855927	0.6863439	0.548482672	0.657753454	0.892570179	0.406012081	0.758360688	0.884558145	0.97268689	0.821582773	0.948389109	-0.265321314	-0.190170195	0.01287109	0.139624334	0.036304392	0.224017392	0.438714425	0.441390762	0.602750057	0.843158497	-0.208283997	-0.131923039	0.040413153	0.153078117	0.296089557	0.017541013
-0.192846742	-0.336730911	-0.20738259	-0.204197339	-0.311590857	-0.256894747	-0.369978501	-0.212999037	-0.249341031	-0.201041857	-0.203780931	-0.198134102	-0.084367906	-0.152575586	-0.212732925	-0.102174652	-0.156826302	-0.071368035	-0.119689425	-0.099331225	-0.018990511	-0.366605677	-0.003901577	0.097353087	-0.288886344	-0.252094926	0.081507942	-0.089204527	-0.162520278	-0.107726141	-0.199116324	-0.27247349	-0.279514766	-0.25175116	-0.161455303	-0.165007881	-0.075281967	-0.060163888	-0.12538759	0.004671249	-0.097833873	-0.17258417	-0.199828872	-0.225269037	-0.120677364	-0.058639629
-0.119784028	-0.193264552	-0.176580261	-0.274144674	-0.234723643	-0.297466172	-0.28106949	-0.221272602	-0.324520997	-0.336005663	-0.308130669	-0.306869102	-0.26034938	-0.306272322	-0.356962528	-0.337929615	-0.381357733	-0.301854403	-0.244040908	-0.28996807	-0.358420783	-0.302414843	-0.363840386	-0.331740309	-0.277678766	-0.33636515	-0.351396821	-0.324982258	-0.300016254	-0.281341937	-0.053736344	-0.148924538	-0.195928773	-0.186318794	-0.234434675	-0.266482241	-0.220235062	-0.257028319	-0.217899766	-0.201640267	-0.013128313	-0.1188291	-0.149149026	-0.14652528	-0.075675056	-0.09827147
-0.046017167	0.076064699	0.083748331	0.214446501	0.247722331	0.206372864	0.227557151	0.384541458	0.381743382	0.366729409	0.398753936	0.382702538	0.462251548	0.563726002	0.58802295	0.481725864	0.558699684	0.49735709	0.586683365	0.593569874	0.61781823	0.775978389	0.631478228	0.7174113	0.677408097	0.929378693	0.729320214	0.93320052	0.876773014	0.955191014	-0.050995235	0.08807095	0.234974542	0.404701808	0.214620618	0.384431754	0.470034235	0.488542393	0.649962456	0.731047952	-0.028667507	0.077280953	0.238292852	0.382978306	0.324870486	0.057314153
0.379136739	0.449140148	0.324062665	0.322354997	0.370823179	0.384619541	0.452233259	0.179918953	0.302197049	0.293840491	0.239436002	0.232242353	0.036009536	0.103072039	0.173492589	0.119005962	0.171928449	0.047885122	0.027967729	0.026932515	-0.029439003	0.216620774	-0.038363305	-0.203234178	0.178912554	0.035748047	-0.199794187	-0.152140543	-0.02204015	-0.136953952	0.295314043	0.373377623	0.306197717	0.185482626	0.260574401	0.177441537	0.007501058	0.017722517	-0.028790989	-0.211507948	0.179968949	0.258367371	0.20390337	0.14165345	-0.008536769	0.093882852
0.032841846	0.33307705	0.212438099	0.350010145	0.416051119	0.424029321	0.516386571	0.355331984	0.472728645	0.455803577	0.42024547	0.419293963	0.286270135	0.410207535	0.484474406	0.401650599	0.50386036	0.320410791	0.309296079	0.355594641	0.343715293	0.538489289	0.364643882	0.220749615	0.502033563	0.5281303	0.294659032	0.356810846	0.432446668	0.337817663	0.111419553	0.282247161	0.415658106	0.4227321	0.337667623	0.401837465	0.284578535	0.313145081	0.35756072	0.177245555	-0.013860136	0.221390098	0.323451593	0.399895423	0.202362274	0.154299359
-0.384713907	-0.506761048	-0.295388415	-0.238450618	-0.392723751	-0.271253067	-0.485282432	-0.173069029	-0.173654089	-0.183960086	-0.11744411	-0.112346277	0.079945252	0.012077784	-0.049184229	0.0625406	0.028369639	0.153441155	0.153399753	0.130264022	0.29942847	-0.232247791	0.306917738	0.512493206	-0.041515177	0.034916902	0.491035882	0.35731447	0.126879908	0.326012493	-0.40622716	-0.412982463	-0.359248999	-0.218793358	-0.18408855	-0.075944014	0.089502806	0.141935097	0.031318025	0.332303431	-0.224408997	-0.264558604	-0.232103069	-0.219537662	-0.02232603	-0.090333146
0.353016812	0.420616657	0.294729467	0.298013931	0.488638081	0.336974627	0.536941157	0.549561787	0.421778789	0.28027123	0.426152457	0.417197819	0.388230781	0.51941239	0.514513418	0.323935801	0.382609874	0.370434378	0.350833565	0.389537268	0.312869276	0.696051504	0.304517329	0.20732333	0.396554106	0.72148053	0.322185712	0.549307229	0.369881574	0.329258794	0.28698668	0.310264492	0.424448519	0.541696848	0.214002866	0.344583605	0.33271407	0.292025205	0.447805201	0.32009505	0.148755015	0.200075287	0.323003029	0.472736588	0.333351345	0.155240797
0.084704481	-0.129064803	0.033772583	0.047855961	-0.034546407	0.05188519	-0.105846953	0.136094496	0.145533846	0.083401063	0.17120292	0.17154995	0.239987434	0.284731994	0.233122572	0.232863108	0.27198139	0.302326673	0.282974832	0.268522711	0.409917756	0.189424496	0.407818168	0.518017049	0.13831381	0.355095681	0.507935093	0.529086951	0.327203922	0.420815351	-0.09655818	-0.058855615	-0.072214718	0.084187213	0.058523419	0.166651054	0.2442276	0.266618674	0.24348479	0.415005919	0.058504806	0.00968947	0.011849675	0.051926118	0.143491221	0.067594351
0.283837432	0.40298851	0.308500341	0.383104447	0.429430474	0.440169272	0.522264513	0.327197711	0.444029253	0.420086054	0.407309964	0.406140628	0.267098035	0.351436007	0.44920282	0.351709013	0.429380605	0.307645419	0.254552013	0.287723319	0.305748406	0.456027319	0.299311019	0.184437374	0.361729458	0.406657485	0.220818002	0.283604976	0.270213401	0.209945933	0.218657169	0.314753175	0.364440202	0.313088698	0.316010875	0.335844593	0.218421125	0.246209015	0.218483429	0.111987817	0.101321042	0.227791348	0.261522303	0.252544925	0.113580822	0.14511255
-0.118973311	0.117787696	0.105270387	0.249264547	0.221488394	0.319531293	0.249890992	0.262958685	0.41003068	0.35745539	0.368561893	0.35604943	0.303748897	0.406265146	0.434485215	0.417553047	0.511612475	0.396666519	0.444145554	0.426342821	0.475100262	0.445496928	0.49660637	0.457669864	0.595066292	0.548627838	0.500138614	0.539909042	0.511620673	0.558372247	-0.100000794	0.11897824	0.217593713	0.31203427	0.250134814	0.35598055	0.308900385	0.377881437	0.32853719	0.321114614	-0.102384949	0.1045848	0.197844473	0.266461342	0.16772114	0.047931825
-0.193722905	-0.19419099	-0.167830621	-0.160147395	-0.060396196	-0.187814859	-0.098335673	0.080231222	-0.069401169	-0.143885866	-0.00509745	-0.008484912	0.107779551	0.103244891	0.06695699	0.001247694	0.046139412	0.110283277	0.175907756	0.12193615	0.111606272	0.163232125	0.125916818	0.208877345	0.175989263	0.329994259	0.242831817	0.386763245	0.216429531	0.348380342	-0.128171127	-0.184933789	-0.043626062	0.088324782	-0.149360997	-0.004018702	0.103162492	0.082468535	0.176414137	0.280471812	-0.126962263	-0.162285656	-0.039181532	0.080502456	0.133975482	-0.076882675
-0.005285153	-0.140076964	-0.118018368	-0.204088831	-0.205768774	-0.284324556	-0.267434138	-0.156465979	-0.287733696	-0.251266802	-0.242516055	-0.238101417	-0.099093778	-0.19929323	-0.203485449	-0.211467344	-0.322350898	-0.16981722	-0.15837406	-0.14497913	-0.162091348	-0.146758633	-0.201054109	-0.060764822	-0.28309006	-0.169069322	-0.119035755	-0.072309864	-0.108658276	-0.055806832	-0.004647406	-0.159049663	-0.202792267	-0.217477774	-0.223731011	-0.24466859	-0.116158779	-0.16250378	-0.074817154	0.059517951	0.02550638	-0.149428412	-0.163462895	-0.190978287	-0.042719468	-0.075801042
0.03458199	0.074439982	0.035016614	0.075988906	0.000675752	0.062567751	0.067999094	-0.239533511	-0.031847561	0.171154755	-0.092523962	-0.07689235	-0.161390556	-0.227098692	-0.070557838	-0.044265842	-0.085150928	-0.195509478	-0.142278751	-0.132164746	-0.128707342	-0.055801619	-0.16021452	-0.133754821	-0.027835215	-0.282225642	-0.279861566	-0.307559781	0.060677961	-0.030360884	0.054504746	0.096142528	0.013952047	-0.218156667	0.108244449	-0.058515432	-0.122487772	-0.110653336	-0.110495902	-0.125224837	0.044690388	0.091169563	-0.000397064	-0.159750899	-0.141856441	0.015843218
0.316932594	0.301300623	0.21715193	0.170381412	0.223750794	0.247596838	0.301399309	-0.033381881	0.10753535	0.135592021	0.022229123	0.018017012	-0.231373324	-0.155959181	-0.125617923	-0.138283298	-0.049840986	-0.22543095	-0.158829835	-0.241221275	-0.352112929	-0.058742713	-0.333882587	-0.537321167	0.043072463	-0.294207531	-0.574344318	-0.54612483	-0.266291219	-0.404619306	0.260743208	0.331438184	0.20205802	0.056212207	0.198759478	0.031953733	-0.179675829	-0.177882085	-0.247388381	-0.487082622	0.202215845	0.274402842	0.143262965	0.058975231	-0.14180981	0.05556725
0.288490548	0.350664287	0.189087042	0.119134924	0.111053414	0.112448433	0.154024343	-0.171149334	-0.069564188	0.042939207	-0.120284576	-0.123023802	-0.285560745	-0.335835895	-0.240556594	-0.226653404	-0.289869994	-0.335914534	-0.349400408	-0.336227656	-0.447066254	-0.198431671	-0.477199714	-0.579436556	-0.239562712	-0.512554636	-0.671538831	-0.686322921	-0.383614398	-0.513865978	0.327253215	0.253760184	0.090376235	-0.170762774	0.06621873	-0.158434507	-0.298318049	-0.308551307	-0.346464671	-0.48664794	0.198029206	0.150902076	0.023541505	-0.157249962	-0.242285924	0.025311202
0.237081526	0.247464818	0.215619094	0.258227008	0.249104488	0.287648785	0.281776041	0.231365402	0.299015064	0.263782268	0.288821182	0.287840904	0.229650743	0.272520827	0.313447833	0.273738333	0.297144212	0.271717449	0.206632473	0.238434892	0.287101304	0.271313187	0.274453558	0.238409356	0.197528229	0.276250887	0.258500402	0.270068054	0.183789597	0.176336387	0.140726143	0.175216377	0.192429246	0.185263299	0.19554884	0.223935494	0.178929184	0.205796902	0.155626063	0.150780516	0.086406523	0.129522698	0.14412706	0.126150263	0.085285955	0.122317603
0.482117568	0.298556173	0.221371023	0.058623539	0.124448921	0.073018878	0.119539487	-0.007878703	-0.085770919	-0.135904732	-0.084619974	-0.100290513	-0.270989403	-0.225902832	-0.307244577	-0.314325805	-0.272087726	-0.298393347	-0.378416763	-0.400048941	-0.520985803	-0.285993204	-0.496204693	-0.684928393	-0.388240043	-0.448917337	-0.665942603	-0.672997555	-0.633037184	-0.753375154	0.37040003	0.252804706	0.063979684	-0.019874461	0.008693034	-0.135131521	-0.286657116	-0.330328912	-0.381764106	-0.587987629	0.303422471	0.169284899	0.023101973	-0.044114007	-0.195413595	0.040886323
0.481728731	0.579878689	0.453574106	0.429156799	0.551788543	0.621048686	0.674927332	0.307163427	0.511058747	0.41112994	0.34992936	0.335644336	-0.085022405	0.184691354	0.149358269	0.084416751	0.315303279	-0.051200178	0.019265564	-0.059692137	-0.210806617	0.311889186	-0.155695281	-0.560535173	0.376639446	0.050616346	-0.486320447	-0.381634465	-0.049127746	-0.336720921	0.348986691	0.658471862	0.513719177	0.492547901	0.475645716	0.373229641	0.01413334	0.01087804	-0.00421429	-0.505187846	0.306270093	0.551571436	0.429319087	0.479535748	0.113403515	0.192399545
0.17935931	0.182560828	0.122180269	0.143340922	0.28223196	0.115744464	0.301864207	0.355000055	0.229628228	0.18168637	0.270559033	0.26696575	0.345386205	0.382591361	0.430018891	0.249820497	0.283703852	0.308648958	0.343356373	0.357600071	0.331514406	0.631667436	0.310044383	0.37314067	0.368075398	0.694111467	0.393320207	0.654881168	0.515128289	0.572624643	0.128657219	0.10851319	0.231498969	0.313349035	0.080261025	0.210435089	0.296843613	0.251873495	0.445563005	0.49725982	0.056631637	0.041122867	0.170079148	0.278674472	0.269759642	0.051724954
0.10055786	0.085280942	0.051657919	0.054836352	0.030071645	-0.002021548	0.009686878	-0.059664903	-0.014976228	0.092367935	-0.003600398	-0.010090654	0.015047496	-0.038792692	0.06134369	0.025233707	-0.019864316	0.002924384	0.071827409	0.054162506	0.034327289	0.171397463	0.001332009	0.105812649	0.11065555	0.081049299	-0.013130179	0.09476176	0.213575837	0.265960443	0.103139713	0.048330459	0.007986322	-0.088081574	0.028247838	-0.033710646	0.006436084	0.013730445	0.058103959	0.173592371	0.085688102	0.015646729	0.005943772	-0.085547946	-0.05646909	-0.02561704
-0.069356422	-0.196109784	-0.08586691	-0.038135566	-0.131117724	-0.096239386	-0.19374964	-0.029769395	-0.033402847	0.032734959	0.016434747	0.019708521	0.147359279	0.101957657	0.113446113	0.136794443	0.107347345	0.170551577	0.167700975	0.176466351	0.285102238	0.072012701	0.278818134	0.447679873	0.041529047	0.199661852	0.37999272	0.361430804	0.279961484	0.391429635	-0.107882207	-0.165711444	-0.132046399	-0.091614728	-0.023472938	0.01949701	0.140482708	0.161968645	0.165542767	0.381547971	-0.028195401	-0.093447334	-0.068271135	-0.088393255	-0.003295268	-0.002700427
-0.527849077	-0.521666247	-0.375422108	-0.301719449	-0.329782144	-0.33435032	-0.363259688	-0.072152288	-0.175709297	-0.246202858	-0.09224856	-0.072037167	0.162845683	0.075092689	0.046863425	0.076883728	0.043363603	0.204564085	0.167556126	0.180084932	0.33436159	-0.134396958	0.33123907	0.519001879	-0.026688695	0.186934432	0.584138062	0.503121653	0.138196156	0.337013334	-0.437354745	-0.493840591	-0.279310244	-0.11808037	-0.272676047	-0.064218215	0.132554015	0.154779242	0.118633794	0.384134647	-0.361163907	-0.366772618	-0.221121992	-0.125534109	0.112049999	-0.087947433
-0.146751318	-0.398146524	-0.317449635	-0.444470839	-0.43946535	-0.558905718	-0.535555781	-0.316090859	-0.563438248	-0.547132791	-0.458865651	-0.449419998	-0.234286994	-0.390355352	-0.464442958	-0.4253114	-0.551071833	-0.3053534	-0.325126645	-0.333111361	-0.340065693	-0.49990619	-0.358033407	-0.179013379	-0.570116784	-0.418597067	-0.217706215	-0.247737928	-0.414916296	-0.294114261	-0.106565604	-0.396844967	-0.409130759	-0.392311882	-0.438912761	-0.443177877	-0.255196871	-0.313266046	-0.268869436	-0.066031522	-0.058791426	-0.324377189	-0.338276491	-0.358637271	-0.152646166	-0.139995528
-0.293028287	-0.204012567	-0.154066475	-0.079801979	0.02758313	-0.07596713	0.037439191	0.236783716	0.125849269	0.045194643	0.135831052	0.141499635	0.307339712	0.3624577	0.33471473	0.238499276	0.26785408	0.285480947	0.40761988	0.40437195	0.401521375	0.499564941	0.401455965	0.500564544	0.453913326	0.675994955	0.580762142	0.760925669	0.63343094	0.701356142	-0.265477309	-0.129939714	0.065369112	0.291088153	-0.02861008	0.188703643	0.34043286	0.31052128	0.518452801	0.573472147	-0.197674218	-0.091450867	0.08225304	0.308600072	0.393573576	-0.031878154
0.089995707	0.129589284	0.037237412	-0.009254499	0.228053691	0.021589952	0.269057146	0.196408534	0.084517157	-0.003713015	0.07764504	0.075270579	0.040585163	0.112952405	0.124029387	-0.042165739	0.040253723	0.000215532	0.158260513	0.068214574	-0.083628678	0.409995112	-0.086932816	-0.140618238	0.335720588	0.356032991	-0.109627222	0.197645552	0.228438227	0.224778815	0.126460151	0.136268547	0.22479445	0.28872413	0.006550333	0.08071619	0.074182496	0.015691846	0.201348694	0.093691698	0.052953005	0.075887347	0.159375388	0.286306337	0.231922755	-0.003779097
-0.409436634	-0.438949353	-0.319350517	-0.2902305	-0.244440143	-0.346876605	-0.311934841	0.070961815	-0.152570625	-0.217552984	-0.085467617	-0.078742452	0.210714928	0.190371811	0.098386979	0.068242211	0.017289919	0.171953636	0.236153484	0.256968765	0.292104353	0.169848684	0.291868474	0.485785355	0.098619493	0.433761608	0.553687867	0.62786678	0.384612785	0.515720468	-0.349839482	-0.36251394	-0.183245099	0.070324513	-0.235556427	-0.023587973	0.22885645	0.189830091	0.374650271	0.552847323	-0.237585581	-0.263647246	-0.102237705	0.103667078	0.271901291	-0.087498895
-0.291221102	-0.414420564	-0.314534994	-0.331250178	-0.235632855	-0.431745931	-0.326376169	0.034984741	-0.241027158	-0.268018268	-0.142581578	-0.138217014	0.17382532	0.1208722	0.066572824	-0.025138625	-0.078534589	0.108893592	0.235678666	0.21064651	0.203005778	0.262855466	0.186984294	0.447883569	0.110103213	0.481401747	0.441243093	0.656151157	0.447501958	0.630292736	-0.2378598	-0.35474897	-0.192486829	0.020811716	-0.287876018	-0.099804183	0.191871405	0.127080183	0.382708079	0.633839603	-0.145231215	-0.275202396	-0.115956118	0.05743845	0.245417941	-0.11213713
-0.402348634	-0.339708098	-0.257815644	-0.220379364	-0.264934513	-0.199057458	-0.273389772	-0.223134567	-0.180221197	-0.169195568	-0.195893939	-0.189595347	-0.162274844	-0.174425909	-0.219720302	-0.124329371	-0.111945568	-0.133656677	-0.069259234	-0.114499797	-0.09577899	-0.298686637	-0.066371123	-0.055230099	-0.043650835	-0.225258762	-0.043398862	-0.153792873	-0.09825351	-0.073126766	-0.292994153	-0.223313062	-0.185151833	-0.138494494	-0.118101519	-0.105342502	-0.090989698	-0.064786553	-0.122671239	-0.112118864	-0.203640662	-0.125919602	-0.12212888	-0.092278294	-0.054019487	-0.087635215
-0.141971617	-0.277450154	-0.153985371	-0.156725375	-0.204468676	-0.186765702	-0.290056003	-0.08531066	-0.12377099	-0.158576921	-0.065524093	-0.072910123	0.038815321	-0.005484495	-0.044227633	-0.006908882	-0.003655929	0.105571312	0.155055699	0.070203932	0.140004458	-0.09498169	0.144372739	0.279525012	0.061483757	0.074362616	0.245365741	0.249311996	0.060510846	0.253159149	-0.170538593	-0.238606668	-0.209726562	-0.121909077	-0.142531038	-0.073753698	0.029281422	0.066069296	-0.023378693	0.203931302	-0.084336248	-0.172549873	-0.148721145	-0.15480305	-0.0542802	-0.105825169
0.461119855	0.48196137	0.295713076	0.204125297	0.313886585	0.264816384	0.435892227	-0.013543271	0.064140975	0.104373179	-0.016317653	-0.011635315	-0.285434404	-0.241398119	-0.181061227	-0.217577264	-0.20728725	-0.337623591	-0.378349678	-0.364462632	-0.527698127	-0.14765493	-0.534452771	-0.803946312	-0.237214141	-0.496129666	-0.798068687	-0.81880861	-0.534328379	-0.786995929	0.442445519	0.415417315	0.281272017	0.041464721	0.176730642	-0.041056115	-0.279450906	-0.311512892	-0.344103804	-0.6942406	0.268869978	0.300960094	0.161361799	0.046586768	-0.154076214	0.115276777
-0.465462459	-0.561831205	-0.371032736	-0.353969571	-0.383790747	-0.405079278	-0.50516543	-0.030096619	-0.227440542	-0.323069455	-0.137103191	-0.137844894	0.139103482	0.10958659	-0.02546133	0.010009606	-0.011435238	0.163214197	0.189789932	0.171716537	0.270566858	-0.067521376	0.290112566	0.494185457	-0.009289978	0.280871738	0.553333543	0.543699255	0.199114126	0.407839709	-0.424278128	-0.465312364	-0.329262221	-0.052767825	-0.296159734	-0.083979405	0.153999098	0.151502687	0.200107587	0.458810545	-0.256482704	-0.329047826	-0.203399395	-0.041147106	0.134909205	-0.132985234
0.166884205	0.284076895	0.182404861	0.264432004	0.330209794	0.237537016	0.397096122	0.362379142	0.317142475	0.304036759	0.347778251	0.354698255	0.42916327	0.415219712	0.528027627	0.40313652	0.341964134	0.415788124	0.317748668	0.435757112	0.473271293	0.525682832	0.425364063	0.467264843	0.257615082	0.568803248	0.523115684	0.592926726	0.394901386	0.412950018	0.151809435	0.11110837	0.27267732	0.258891362	0.14507351	0.245985658	0.312242026	0.312737508	0.384316881	0.436630233	-0.007440761	0.029374506	0.165565716	0.194766227	0.209043973	0.114342023
0.231340807	0.229503784	0.17843638	0.135464661	0.257693153	0.214179593	0.276962402	0.255857157	0.215725317	0.066770483	0.197067362	0.184165631	0.033889363	0.17161995	0.084896038	0.022202344	0.166478361	0.065684222	0.076209369	0.009142887	-0.06627281	0.171043618	-0.023453871	-0.208658306	0.184278453	0.175846027	-0.116432565	-0.01072855	-0.064155491	-0.118805621	0.174779748	0.231967456	0.228716404	0.320859481	0.129589066	0.17445218	0.047046117	0.031508592	0.032038461	-0.162872029	0.127739669	0.177921713	0.180574659	0.27565526	0.106392965	0.08109811
0.317230611	0.333406699	0.256423917	0.269964004	0.303982442	0.299050454	0.369624135	0.265148956	0.27775432	0.243348267	0.25827569	0.260926804	0.190940929	0.242922936	0.270060817	0.209089957	0.211365023	0.184918545	0.082939568	0.157043797	0.158951889	0.239801205	0.14611712	0.050629337	0.06129127	0.193283702	0.108021601	0.101791068	0.03295969	-0.052943128	0.222373457	0.239886567	0.248450449	0.219217674	0.197265763	0.195796945	0.132945365	0.126666957	0.12279729	0.016591314	0.124701888	0.17037149	0.173039267	0.173079045	0.083594056	0.146413576
0.410801636	0.414634544	0.334936557	0.349884908	0.189484142	0.362066705	0.233320612	-0.077431136	0.16499968	0.319488445	0.090632772	0.082988531	-0.120205665	-0.124410561	-0.048331084	0.06505501	0.007949909	-0.102215619	-0.222852557	-0.141980397	-0.13733922	-0.196468758	-0.145171457	-0.281311365	-0.187615695	-0.460215719	-0.357949974	-0.587107608	-0.290973267	-0.474827849	0.309407605	0.342793848	0.135490955	-0.128216652	0.291378426	0.040318554	-0.150946709	-0.097160241	-0.276421455	-0.42630045	0.236672266	0.266819223	0.086702127	-0.141469475	-0.287706007	0.109682231
-0.126928243	-0.003202413	0.011952312	0.165068978	0.131101902	0.164852471	0.173143988	0.145025928	0.267873943	0.328104311	0.265308037	0.268861926	0.317112753	0.327752161	0.444170943	0.384763981	0.424900093	0.364785647	0.430606297	0.429031663	0.512805239	0.477528821	0.503396442	0.610591638	0.507404114	0.571501117	0.564344344	0.653987135	0.646059334	0.745001607	-0.120162255	-0.003400478	0.125916154	0.144877659	0.17207876	0.258479477	0.313250472	0.359154304	0.385489754	0.526894432	-0.113760601	0.015460108	0.115676236	0.129797646	0.140144427	0.03521937
0.10712154	-0.009325364	0.00865565	-0.061469159	-0.071468512	-0.036388707	-0.077702812	-0.149816948	-0.123874048	-0.150144516	-0.130274913	-0.131860406	-0.228618403	-0.236532366	-0.274532742	-0.220759671	-0.19028708	-0.201273796	-0.224551916	-0.284205168	-0.295737827	-0.357961703	-0.280677246	-0.359472033	-0.231634192	-0.409965936	-0.368603767	-0.443425917	-0.430537951	-0.442999572	0.060236225	0.007776293	-0.084997823	-0.145791533	-0.055140352	-0.134718949	-0.222371295	-0.213630336	-0.345477688	-0.393878525	0.065041687	0.011342937	-0.085430848	-0.158515669	-0.184629851	-0.028586965
-0.126094964	-0.039413803	-0.003851631	0.104355626	0.040408767	0.109190057	0.046018728	0.077611985	0.173627006	0.221198693	0.163225815	0.164008908	0.196556369	0.214750464	0.263066666	0.262347883	0.283466431	0.233238178	0.265520696	0.273344617	0.348454856	0.256612345	0.350464066	0.416170232	0.295791759	0.332175047	0.386946156	0.391084171	0.413455595	0.458310597	-0.110970942	-0.013867021	0.05264543	0.085952825	0.127400229	0.176568687	0.208858558	0.247171308	0.252965901	0.335715339	-0.076382465	0.019805083	0.073151221	0.0868089	0.07923504	0.033817069
-0.334477195	-0.335766725	-0.268011833	-0.31046742	-0.229019235	-0.324094233	-0.286030375	0.002573223	-0.211189898	-0.323918995	-0.168049735	-0.164358459	-0.005283228	0.004566738	-0.118166407	-0.140876561	-0.145230414	-0.043602017	0.002691953	-0.01272677	-0.03577137	-0.050208105	-0.020808777	0.042144597	-0.079930688	0.1239389	0.131508969	0.195413306	0.009093578	0.071205209	-0.239699788	-0.264633913	-0.164655333	0.048666023	-0.254045056	-0.105155958	0.031713512	-0.018889182	0.114965369	0.153808779	-0.160016399	-0.19607615	-0.0981353	0.08194955	0.173961259	-0.077991085
0.102378206	0.20227474	0.112680978	0.050795447	0.121005359	0.130948969	0.179755129	0.022832974	0.032616489	-0.044356955	-0.027432562	-0.025935726	-0.201236988	-0.129357619	-0.184920492	-0.163810281	-0.130993972	-0.212368476	-0.270256903	-0.259270653	-0.352895843	-0.231111092	-0.330829589	-0.57061741	-0.194362467	-0.358604499	-0.468143851	-0.558375113	-0.48315973	-0.655879142	0.15175129	0.189678197	0.135525843	0.096363524	0.056146503	-0.014988573	-0.184170116	-0.198294927	-0.258293033	-0.55025556	0.070189468	0.143561913	0.082086845	0.096080375	-0.050262003	0.058578376
-0.033392547	-0.04069233	0.035317939	0.148322712	0.06779491	0.11907882	0.036965986	0.215344596	0.238920453	0.231214334	0.298184026	0.298251616	0.411293432	0.407002112	0.454617718	0.421646596	0.43158886	0.4845585	0.413686521	0.460704328	0.623912009	0.364815408	0.614057538	0.758952766	0.287972815	0.582547431	0.755660603	0.762655992	0.497750824	0.649422026	-0.086123186	-0.090632912	0.028160336	0.117871516	0.099367477	0.240174111	0.346239	0.397419293	0.361767463	0.596541978	-0.064153606	-0.058185885	0.045471294	0.059914121	0.119664068	0.063020158
-0.287315452	-0.268911774	-0.232881743	-0.245666785	-0.329337907	-0.265236306	-0.326683514	-0.358453793	-0.329820177	-0.261561879	-0.340226548	-0.324245112	-0.296200133	-0.391207605	-0.406348135	-0.274650027	-0.357885576	-0.324669871	-0.367791894	-0.328651402	-0.310818268	-0.563830723	-0.309429393	-0.293501847	-0.425592334	-0.606838771	-0.303182005	-0.509685336	-0.403844615	-0.453250405	-0.191969129	-0.225494561	-0.264296732	-0.345899308	-0.196842913	-0.274507378	-0.268888522	-0.267092835	-0.333891044	-0.34153855	-0.148892664	-0.160398543	-0.222118319	-0.283332936	-0.169025939	-0.073869141
-0.336395674	-0.310120127	-0.218965323	-0.171494866	-0.300764071	-0.205460258	-0.333617808	-0.171734539	-0.175451006	-0.157859013	-0.146153237	-0.133525062	0.013834864	-0.080491767	-0.102346337	0.01684998	-0.099012705	0.033899302	-0.058040093	0.020080334	0.132980256	-0.333379309	0.120469173	0.232621588	-0.244655242	-0.199281254	0.260529215	0.03543031	-0.11840086	-0.054140291	-0.275543977	-0.311481787	-0.259432898	-0.229429573	-0.165734971	-0.124607063	-0.015256707	0.021095441	-0.078516968	0.073051245	-0.216956094	-0.226473617	-0.200932097	-0.220654504	-0.054714957	-0.04769392
0.201231492	0.191649459	0.182661478	0.22439172	0.291917772	0.241397122	0.314438458	0.345691988	0.331421655	0.26067948	0.33424071	0.326140536	0.341312367	0.410922724	0.434398666	0.330429938	0.376931057	0.368793535	0.390412483	0.387788376	0.398716392	0.521058545	0.3876288	0.392627132	0.422464711	0.584331089	0.434647025	0.573125656	0.433490083	0.472575756	0.079185982	0.15384922	0.228285704	0.312559478	0.172482303	0.276628693	0.2983492	0.304721324	0.353663686	0.373071134	0.053004211	0.100124471	0.176489307	0.251607346	0.220397322	0.054549397
0.203904835	0.163201746	0.096134881	0.041598872	0.015448544	0.042638887	0.043995709	-0.198381874	-0.109102724	-0.057891146	-0.115540991	-0.119546158	-0.244295681	-0.315462006	-0.252294867	-0.199353282	-0.228907375	-0.216853997	-0.264153935	-0.299244439	-0.332242703	-0.371750124	-0.34356618	-0.421803491	-0.245184599	-0.526341906	-0.47737595	-0.583566411	-0.509046664	-0.52071708	0.19137854	0.080091755	-0.026730063	-0.23966485	-0.012473271	-0.175595044	-0.292840873	-0.259688461	-0.455855827	-0.486585575	0.088870112	0.024131214	-0.08879505	-0.277490691	-0.317492264	-0.045384313
0.094609195	0.116559063	0.057931622	-0.039560957	-0.133899766	0.00755944	-0.128801409	-0.351531955	-0.217711161	-0.17991857	-0.28142681	-0.286572306	-0.516862101	-0.532276478	-0.574258059	-0.418130573	-0.418553819	-0.511535509	-0.59321805	-0.60762345	-0.665647079	-0.723853468	-0.63931362	-0.841206277	-0.531212621	-0.952584196	-0.866789208	-1.094672284	-0.836077719	-0.996977492	0.133493295	0.119155131	-0.117534853	-0.309037692	-0.03034888	-0.263798378	-0.485579404	-0.468913379	-0.670326373	-0.887016935	0.113096362	0.091024673	-0.114783752	-0.283473284	-0.383106187	-0.02155407
[truncated: 1,306 more rows]
